# Supplementary material for: Synthesis and Antimicrobial Activity of Novel Fluoroquinolone with Geranyl Amine Moiety
Source: Curr Issues Mol Biol. 2026 Feb 28;48(3):260. doi: 10.3390/cimb48030260 (PMC13024941; doi:10.3390/cimb48030260)
Supplement: Supplementary file 1 [file cimb-48-00260-s001.zip]

Archive with 6 entries (6 files):
- Compound 7.mol
- HRMS.pdf
- IR spectrum.pdf
- SI CIMB-manuscript.pdf
- Сheckcif.pdf
- Сif.cif
