# Supplementary material for: Synthesis and Antimicrobial Activity of Novel Fluoroquinolone with Geranyl Amine Moiety
Source: Curr Issues Mol Biol. 2026 Feb 28;48(3):260. doi: 10.3390/cimb48030260 (PMC13024941; doi:10.3390/cimb48030260)
Supplement: Supplementary file 1 [file cimb-48-00260-s001.zip › Compound 7.mol]

Compound 7.mol
  ChemDraw01082616562D

 31 33  0  0  0  0  0  0  0  0999 V2000
    0.5166    1.7870    0.0000 C   0  0  0  0  0  0  0  0  0  0  0  0
    0.5166    0.5957    0.0000 C   0  0  0  0  0  0  0  0  0  0  0  0
    1.5497    0.0000    0.0000 C   0  0  0  0  0  0  0  0  0  0  0  0
    2.5828    0.5957    0.0000 C   0  0  0  0  0  0  0  0  0  0  0  0
    2.5828    1.7870    0.0000 C   0  0  0  0  0  0  0  0  0  0  0  0
    1.5497    2.3826    0.0000 C   0  0  0  0  0  0  0  0  0  0  0  0
    3.6159    0.0000    0.0000 N   0  0  0  0  0  0  0  0  0  0  0  0
    4.6491    0.5957    0.0000 C   0  0  0  0  0  0  0  0  0  0  0  0
    4.6491    1.7870    0.0000 C   0  0  0  0  0  0  0  0  0  0  0  0
    3.6159    2.3826    0.0000 C   0  0  0  0  0  0  0  0  0  0  0  0
    3.6159   -1.1913    0.0000 C   0  0  0  0  0  0  0  0  0  0  0  0
    3.0195   -2.2230    0.0000 C   0  0  0  0  0  0  0  0  0  0  0  0
    4.2124   -2.2230    0.0000 C   0  0  0  0  0  0  0  0  0  0  0  0
    3.6159    3.5739    0.0000 O   0  0  0  0  0  0  0  0  0  0  0  0
    5.6822    2.3826    0.0000 C   0  0  0  0  0  0  0  0  0  0  0  0
    6.7153    1.7870    0.0000 O   0  0  0  0  0  0  0  0  0  0  0  0
    5.6822    3.5739    0.0000 O   0  0  0  0  0  0  0  0  0  0  0  0
   -0.5166    2.3826    0.0000 F   0  0  0  0  0  0  0  0  0  0  0  0
   -0.5166    0.0000    0.0000 N   0  0  0  0  0  0  0  0  0  0  0  0
   -0.5166   -1.1913    0.0000 C   0  0  0  0  0  0  0  0  0  0  0  0
    1.5497   -1.1913    0.0000 O   0  0  0  0  0  0  0  0  0  0  0  0
    0.5166   -1.7869    0.0000 C   0  0  0  0  0  0  0  0  0  0  0  0
   -1.5497   -1.7869    0.0000 C   0  0  0  0  0  0  0  0  0  0  0  0
   -1.5497   -2.9782    0.0000 C   0  0  0  0  0  0  0  0  0  0  0  0
   -2.5828   -3.5739    0.0000 C   0  0  0  0  0  0  0  0  0  0  0  0
   -0.5166   -3.5739    0.0000 C   0  0  0  0  0  0  0  0  0  0  0  0
   -3.6159   -2.9782    0.0000 C   0  0  0  0  0  0  0  0  0  0  0  0
   -4.6491   -3.5739    0.0000 C   0  0  0  0  0  0  0  0  0  0  0  0
   -5.6822   -2.9783    0.0000 C   0  0  0  0  0  0  0  0  0  0  0  0
   -6.7153   -3.5739    0.0000 C   0  0  0  0  0  0  0  0  0  0  0  0
   -5.6822   -1.7870    0.0000 C   0  0  0  0  0  0  0  0  0  0  0  0
  1  2  2  0      
  2  3  1  0      
  3  4  2  0      
  4  5  1  0      
  5  6  2  0      
  6  1  1  0      
  4  7  1  0      
  7  8  1  0      
  8  9  2  0      
  9 10  1  0      
 10  5  1  0      
  7 11  1  0      
 11 12  1  0      
 12 13  1  0      
 13 11  1  0      
 10 14  2  0      
  9 15  1  0      
 15 16  1  0      
 15 17  2  0      
  1 18  1  0      
  2 19  1  0      
 19 20  1  0      
  3 21  1  0      
 21 22  1  0      
 20 23  1  0      
 23 24  2  0      
 24 25  1  0      
 24 26  1  0      
 25 27  1  0      
 27 28  1  0      
 28 29  2  0      
 29 30  1  0      
 29 31  1  0      
M  END
