# Supplementary material for: Synthesis and Antimicrobial Activity of Novel Fluoroquinolone with Geranyl Amine Moiety
Source: Curr Issues Mol Biol. 2026 Feb 28;48(3):260. doi: 10.3390/cimb48030260 (PMC13024941; doi:10.3390/cimb48030260)
Supplement: Supplementary file 1 [file cimb-48-00260-s001.zip › Сif.cif]

data_dp334_0m
_audit_creation_date             2025-12-16
_audit_creation_method           
;
Olex2 1.3
(compiled 2020.11.12 svn.r5f609507 for OlexSys, GUI svn.r6408)
;
_shelx_SHELXL_version_number     2019/1
_audit_contact_author_address    ?
_audit_contact_author_email      ?
_audit_contact_author_phone      ?
_publ_contact_author_id_orcid    ?
_publ_section_references         
;
Dolomanov, O.V., Bourhis, L.J., Gildea, R.J, Howard, J.A.K. & Puschmann, H.
 (2009), J. Appl. Cryst. 42, 339-341.

Sheldrick, G.M. (2008). Acta Cryst. A64, 112-122.
;
_chemical_name_systematic        ?
_chemical_name_common            ?
_chemical_formula_moiety         'C24 H29 F N2 O4'
_chemical_formula_sum            'C24 H29 F N2 O4'
_chemical_formula_weight         428.49
_chemical_melting_point          ?
_exptl_crystal_description       prism
_exptl_crystal_colour            orange
_diffrn_ambient_temperature      150.00
loop_
_atom_type_symbol
_atom_type_description
_atom_type_scat_dispersion_real
_atom_type_scat_dispersion_imag
_atom_type_scat_source
C C 0.0033 0.0016 'International Tables Vol C Tables 4.2.6.8 and 6.1.1.4'
H H 0.0000 0.0000 'International Tables Vol C Tables 4.2.6.8 and 6.1.1.4'
F F 0.0171 0.0103 'International Tables Vol C Tables 4.2.6.8 and 6.1.1.4'
N N 0.0061 0.0033 'International Tables Vol C Tables 4.2.6.8 and 6.1.1.4'
O O 0.0106 0.0060 'International Tables Vol C Tables 4.2.6.8 and 6.1.1.4'

_shelx_space_group_comment       
;
The symmetry employed for this shelxl refinement is uniquely defined
by the following loop, which should always be used as a source of
symmetry information in preference to the above space-group names.
They are only intended as comments.
;
_space_group_crystal_system      monoclinic
_space_group_IT_number           14
_space_group_name_H-M_alt        'P 21/c'
_space_group_name_Hall           '-P 2ybc'
_chemical_absolute_configuration ?
loop_
_space_group_symop_operation_xyz
'x, y, z'
'-x, y+1/2, -z+1/2'
'-x, -y, -z'
'x, -y-1/2, z-1/2'

_cell_length_a                   13.2222(13)
_cell_length_b                   13.9846(13)
_cell_length_c                   13.5854(13)
_cell_angle_alpha                90
_cell_angle_beta                 118.074(3)
_cell_angle_gamma                90
_cell_volume                     2216.5(4)
_cell_formula_units_Z            4
_cell_measurement_reflns_used    9838
_cell_measurement_temperature    150.00
_cell_measurement_theta_max      29.75
_cell_measurement_theta_min      2.24
_shelx_estimated_absorpt_T_max   0.966
_shelx_estimated_absorpt_T_min   0.955
_exptl_absorpt_coefficient_mu    0.093
_exptl_absorpt_correction_T_max  0.7460
_exptl_absorpt_correction_T_min  0.5594
_exptl_absorpt_correction_type   multi-scan
_exptl_absorpt_process_details   
;
SADABS-2016/2 (Bruker,2016/2) was used for absorption correction.
wR2(int) was 0.1717 before and 0.0978 after correction.
The Ratio of minimum to maximum transmission is 0.7499.
The \l/2 correction factor is Not present.
;
_exptl_absorpt_special_details   ?
_exptl_crystal_colour_primary    orange
_exptl_crystal_density_diffrn    1.284
_exptl_crystal_density_meas      ?
_exptl_crystal_density_method    ?
_exptl_crystal_F_000             912
loop_
_exptl_crystal_face_index_h
_exptl_crystal_face_index_k
_exptl_crystal_face_index_l
_exptl_crystal_face_perp_dist
-2.00 1.00 -1.00 0.4510
-2.00 -2.00 1.00 0.2900
-1.00 1.00 1.00 0.3460
-1.00 1.00 2.00 0.3400
-1.00 0.00 0.00 0.3230
0.00 -2.00 1.00 0.2570
0.00 2.00 -1.00 0.4510
0.00 -1.00 -2.00 0.2780
1.00 -1.00 -1.00 0.3210
1.00 -1.00 -2.00 0.3020
1.00 1.00 0.00 0.3340
1.00 1.00 1.00 0.3090
1.00 0.00 0.00 0.1930
2.00 -1.00 1.00 0.2010

_exptl_crystal_size_max          0.502
_exptl_crystal_size_mid          0.491
_exptl_crystal_size_min          0.379
_exptl_transmission_factor_max   ?
_exptl_transmission_factor_min   ?
_diffrn_reflns_av_R_equivalents  0.0686
_diffrn_reflns_av_unetI/netI     0.0368
_diffrn_reflns_Laue_measured_fraction_full 0.999
_diffrn_reflns_Laue_measured_fraction_max 0.999
_diffrn_reflns_limit_h_max       16
_diffrn_reflns_limit_h_min       -16
_diffrn_reflns_limit_k_max       17
_diffrn_reflns_limit_k_min       -17
_diffrn_reflns_limit_l_max       17
_diffrn_reflns_limit_l_min       -17
_diffrn_reflns_number            48297
_diffrn_reflns_point_group_measured_fraction_full 0.999
_diffrn_reflns_point_group_measured_fraction_max 0.999
_diffrn_reflns_theta_full        25.242
_diffrn_reflns_theta_max         26.998
_diffrn_reflns_theta_min         2.238
_diffrn_detector_area_resol_mean ?
_diffrn_measured_fraction_theta_full 0.999
_diffrn_measured_fraction_theta_max 0.999
_diffrn_measurement_device_type  'Bruker APEX-II CCD'
_diffrn_measurement_method       '\f and \w scans'
_diffrn_radiation_probe          x-ray
_diffrn_radiation_type           MoK\a
_diffrn_radiation_wavelength     0.71073
_diffrn_source                   ?
_diffrn_source_current           1.4
_diffrn_source_power             0.07
_diffrn_source_voltage           50.0
_diffrn_standards_number         0
_reflns_Friedel_coverage         0.000
_reflns_Friedel_fraction_full    .
_reflns_Friedel_fraction_max     .
_reflns_number_gt                4044
_reflns_number_total             4833
_reflns_special_details          
;
 Reflections were merged by SHELXL according to the crystal
 class for the calculation of statistics and refinement.
 
 _reflns_Friedel_fraction is defined as the number of unique
 Friedel pairs measured divided by the number that would be
 possible theoretically, ignoring centric projections and
 systematic absences.
;
_reflns_threshold_expression     'I > 2\s(I)'
_computing_cell_refinement       'SAINT V8.40B (?, 2016)'
_computing_data_collection       ?
_computing_data_reduction        'SAINT V8.40B (?, 2016)'
_computing_molecular_graphics    'Olex2 1.3 (Dolomanov et al., 2009)'
_computing_publication_material  'Olex2 1.3 (Dolomanov et al., 2009)'
_computing_structure_refinement  'XL  (Sheldrick, 2008)'
_computing_structure_solution    'SHELXT 2018/2 (Sheldrick, 2018)'
_refine_diff_density_max         0.261
_refine_diff_density_min         -0.209
_refine_diff_density_rms         0.043
_refine_ls_extinction_coef       .
_refine_ls_extinction_method     none
_refine_ls_goodness_of_fit_ref   1.034
_refine_ls_hydrogen_treatment    mixed
_refine_ls_matrix_type           full
_refine_ls_number_parameters     292
_refine_ls_number_reflns         4833
_refine_ls_number_restraints     0
_refine_ls_R_factor_all          0.0550
_refine_ls_R_factor_gt           0.0450
_refine_ls_restrained_S_all      1.034
_refine_ls_shift/su_max          0.000
_refine_ls_shift/su_mean         0.000
_refine_ls_structure_factor_coef Fsqd
_refine_ls_weighting_details     
'w=1/[\s^2^(Fo^2^)+(0.0580P)^2^+0.8930P] where P=(Fo^2^+2Fc^2^)/3'
_refine_ls_weighting_scheme      calc
_refine_ls_wR_factor_gt          0.1188
_refine_ls_wR_factor_ref         0.1257
_refine_special_details          ?
_olex2_refinement_description    
;
1. Fixed Uiso
 At 1.2 times of:
  All C(H) groups, All C(H,H) groups
 At 1.5 times of:
  All C(H,H,H) groups
2.a Ternary CH refined with riding coordinates:
 C16(H16)
2.b Secondary CH2 refined with riding coordinates:
 C3(H3A,H3B), C5(H5A,H5B), C7(H7A,H7B), C19(H19A,H19B), C22(H22A,H22B)
2.c Aromatic/amide H refined with riding coordinates:
 C2(H2A), C12(H12), C13(H13), C18(H18)
2.d Idealised Me refined as rotating group:
 C11(H11A,H11B,H11C), C15(H15A,H15B,H15C), C21(H21A,H21B,H21C), C23(H23A,H23B,
 H23C)
;
_atom_sites_solution_hydrogens   mixed
_atom_sites_solution_primary     dual
_atom_sites_solution_secondary   ?
loop_
_atom_site_label
_atom_site_type_symbol
_atom_site_fract_x
_atom_site_fract_y
_atom_site_fract_z
_atom_site_U_iso_or_equiv
_atom_site_adp_type
_atom_site_occupancy
_atom_site_site_symmetry_order
_atom_site_calc_flag
_atom_site_refinement_flags_posn
_atom_site_refinement_flags_adp
_atom_site_refinement_flags_occupancy
_atom_site_disorder_assembly
_atom_site_disorder_group
F1 F 0.18128(8) 0.30690(7) 0.52522(8) 0.0404(2) Uani 1 1 d . . . . .
O1 O 0.44346(8) 0.47841(7) 0.84510(8) 0.0255(2) Uani 1 1 d . . . . .
O2 O 0.57028(10) 0.77229(8) 0.50195(9) 0.0364(3) Uani 1 1 d . . . . .
O3 O 0.43698(11) 0.70188(8) 0.35011(9) 0.0388(3) Uani 1 1 d . . . . .
H3 H 0.381(2) 0.6490(19) 0.339(2) 0.074(7) Uiso 1 1 d . . . . .
O4 O 0.33058(10) 0.55820(8) 0.36828(8) 0.0332(3) Uani 1 1 d . . . . .
N1 N 0.51894(9) 0.58249(8) 0.70833(9) 0.0215(2) Uani 1 1 d . . . . .
N2 N 0.29394(11) 0.33202(9) 0.75877(11) 0.0279(3) Uani 1 1 d . . . . .
H2 H 0.3419(15) 0.3416(13) 0.8273(16) 0.033(5) Uiso 1 1 d . . . . .
C1 C 0.42928(11) 0.51573(9) 0.66446(11) 0.0212(3) Uani 1 1 d . . . . .
C2 C 0.05213(15) 0.64756(13) 0.94111(17) 0.0456(4) Uani 1 1 d . . . . .
H2A H -0.012950 0.632815 0.950488 0.055 Uiso 1 1 calc R U . . .
C3 C 0.72798(12) 0.58822(12) 0.85173(12) 0.0317(3) Uani 1 1 d . . . . .
H3A H 0.781394 0.628246 0.915030 0.038 Uiso 1 1 calc R U . . .
H3B H 0.744991 0.584865 0.788208 0.038 Uiso 1 1 calc R U . . .
C4 C 0.36733(11) 0.50468(10) 0.54751(11) 0.0232(3) Uani 1 1 d . . . . .
C5 C 0.05669(18) 0.59982(14) 0.84477(18) 0.0506(5) Uani 1 1 d . . . . .
H5A H 0.133997 0.608382 0.851440 0.061 Uiso 1 1 calc R U . . .
H5B H 0.000574 0.630470 0.774421 0.061 Uiso 1 1 calc R U . . .
C6 C 0.39683(11) 0.46175(9) 0.73212(11) 0.0222(3) Uani 1 1 d . . . . .
C7 C 0.17949(13) 0.30409(11) 0.74129(14) 0.0357(4) Uani 1 1 d . . . . .
H7A H 0.181871 0.237023 0.765611 0.043 Uiso 1 1 calc R U . . .
H7B H 0.124560 0.307597 0.660706 0.043 Uiso 1 1 calc R U . . .
C8 C 0.31376(12) 0.38982(9) 0.68792(11) 0.0243(3) Uani 1 1 d . . . . .
C9 C 0.12693(16) 0.70790(13) 1.01545(18) 0.0498(5) Uani 1 1 d . . . . .
C10 C 0.38675(12) 0.56697(10) 0.47276(11) 0.0249(3) Uani 1 1 d . . . . .
C11 C 0.2336(2) 0.74265(17) 1.0144(3) 0.0782(8) Uani 1 1 d . . . . .
H11A H 0.238269 0.715012 0.950401 0.117 Uiso 1 1 calc R U . . .
H11B H 0.300762 0.723127 1.083555 0.117 Uiso 1 1 calc R U . . .
H11C H 0.231499 0.812547 1.008636 0.117 Uiso 1 1 calc R U . . .
C12 C 0.28279(12) 0.43371(10) 0.50262(12) 0.0270(3) Uani 1 1 d . . . . .
H12 H 0.241568 0.424777 0.424142 0.032 Uiso 1 1 calc R U . . .
C13 C 0.13852(13) 0.36690(12) 0.80426(14) 0.0358(4) Uani 1 1 d . . . . .
H13 H 0.173578 0.357262 0.882645 0.043 Uiso 1 1 calc R U . . .
C14 C 0.25993(12) 0.37790(10) 0.57117(12) 0.0280(3) Uani 1 1 d . . . . .
C15 C 0.37985(14) 0.54985(11) 0.86916(13) 0.0342(3) Uani 1 1 d . . . . .
H15A H 0.376397 0.608751 0.828615 0.051 Uiso 1 1 calc R U . . .
H15B H 0.417900 0.562877 0.949489 0.051 Uiso 1 1 calc R U . . .
H15C H 0.301925 0.526561 0.845772 0.051 Uiso 1 1 calc R U . . .
C16 C 0.60496(11) 0.58573(10) 0.82640(11) 0.0233(3) Uani 1 1 d . . . . .
H16 H 0.584630 0.624458 0.876452 0.028 Uiso 1 1 calc R U . . .
C17 C 0.05888(14) 0.43460(13) 0.76353(15) 0.0425(4) Uani 1 1 d . . . . .
C18 C 0.53415(12) 0.64197(9) 0.63930(11) 0.0236(3) Uani 1 1 d . . . . .
H18 H 0.592372 0.689161 0.671449 0.028 Uiso 1 1 calc R U . . .
C19 C 0.02992(16) 0.49266(13) 0.84040(17) 0.0479(4) Uani 1 1 d . . . . .
H19A H 0.072717 0.466159 0.916708 0.057 Uiso 1 1 calc R U . . .
H19B H -0.052829 0.485020 0.816586 0.057 Uiso 1 1 calc R U . . .
C20 C 0.47143(12) 0.63941(9) 0.52539(11) 0.0248(3) Uani 1 1 d . . . . .
C21 C 0.1108(2) 0.74494(17) 1.1106(2) 0.0668(6) Uani 1 1 d . . . . .
H21A H 0.107257 0.814942 1.107620 0.100 Uiso 1 1 calc R U . . .
H21B H 0.175407 0.724606 1.181309 0.100 Uiso 1 1 calc R U . . .
H21C H 0.039315 0.719510 1.105170 0.100 Uiso 1 1 calc R U . . .
C22 C 0.67892(12) 0.50097(11) 0.87762(12) 0.0294(3) Uani 1 1 d . . . . .
H22A H 0.665981 0.443797 0.830182 0.035 Uiso 1 1 calc R U . . .
H22B H 0.702367 0.487157 0.956942 0.035 Uiso 1 1 calc R U . . .
C23 C -0.0070(3) 0.4577(2) 0.64185(19) 0.0907(10) Uani 1 1 d . . . . .
H23A H 0.006024 0.524697 0.629872 0.136 Uiso 1 1 calc R U . . .
H23B H -0.088912 0.447296 0.616080 0.136 Uiso 1 1 calc R U . . .
H23C H 0.018836 0.416202 0.599931 0.136 Uiso 1 1 calc R U . . .
C24 C 0.49849(13) 0.71012(10) 0.46009(12) 0.0287(3) Uani 1 1 d . . . . .

loop_
_atom_site_aniso_label
_atom_site_aniso_U_11
_atom_site_aniso_U_22
_atom_site_aniso_U_33
_atom_site_aniso_U_23
_atom_site_aniso_U_13
_atom_site_aniso_U_12
F1 0.0442(5) 0.0348(5) 0.0357(5) -0.0083(4) 0.0136(4) -0.0166(4)
O1 0.0285(5) 0.0289(5) 0.0215(5) -0.0008(4) 0.0138(4) -0.0024(4)
O2 0.0509(7) 0.0299(6) 0.0345(6) 0.0055(5) 0.0251(5) -0.0030(5)
O3 0.0586(7) 0.0337(6) 0.0263(5) 0.0057(4) 0.0219(5) 0.0024(5)
O4 0.0431(6) 0.0328(6) 0.0212(5) 0.0004(4) 0.0131(4) 0.0025(5)
N1 0.0251(5) 0.0206(5) 0.0208(5) -0.0004(4) 0.0125(5) 0.0011(4)
N2 0.0285(6) 0.0258(6) 0.0313(7) 0.0012(5) 0.0158(6) -0.0026(5)
C1 0.0233(6) 0.0188(6) 0.0233(6) -0.0006(5) 0.0124(5) 0.0032(5)
C2 0.0381(9) 0.0405(9) 0.0661(12) 0.0097(9) 0.0310(9) 0.0066(7)
C3 0.0265(7) 0.0418(8) 0.0269(7) 0.0024(6) 0.0127(6) -0.0036(6)
C4 0.0262(6) 0.0211(6) 0.0241(7) -0.0008(5) 0.0132(5) 0.0051(5)
C5 0.0540(11) 0.0430(10) 0.0656(12) 0.0108(9) 0.0372(10) 0.0104(8)
C6 0.0238(6) 0.0212(6) 0.0228(6) -0.0003(5) 0.0120(5) 0.0030(5)
C7 0.0338(8) 0.0301(8) 0.0478(9) -0.0013(7) 0.0231(7) -0.0063(6)
C8 0.0253(6) 0.0207(6) 0.0287(7) 0.0007(5) 0.0143(6) 0.0026(5)
C9 0.0437(10) 0.0342(9) 0.0734(13) 0.0093(9) 0.0292(10) 0.0066(8)
C10 0.0298(7) 0.0238(6) 0.0231(6) 0.0013(5) 0.0141(6) 0.0090(5)
C11 0.0649(14) 0.0455(12) 0.136(2) 0.0050(14) 0.0569(16) -0.0107(11)
C12 0.0290(7) 0.0268(7) 0.0223(6) -0.0028(5) 0.0096(6) 0.0026(6)
C13 0.0329(8) 0.0408(9) 0.0376(8) 0.0067(7) 0.0198(7) 0.0005(7)
C14 0.0271(7) 0.0229(7) 0.0317(7) -0.0049(6) 0.0118(6) -0.0032(5)
C15 0.0394(8) 0.0360(8) 0.0350(8) -0.0095(6) 0.0238(7) -0.0040(7)
C16 0.0268(7) 0.0252(6) 0.0199(6) -0.0025(5) 0.0126(5) -0.0027(5)
C17 0.0335(8) 0.0447(9) 0.0472(10) 0.0031(8) 0.0172(7) 0.0033(7)
C18 0.0281(7) 0.0192(6) 0.0271(7) 0.0008(5) 0.0160(6) 0.0025(5)
C19 0.0409(9) 0.0446(10) 0.0664(12) 0.0046(9) 0.0320(9) 0.0053(8)
C20 0.0315(7) 0.0209(6) 0.0271(7) 0.0030(5) 0.0179(6) 0.0065(5)
C21 0.0609(13) 0.0572(13) 0.0764(15) -0.0068(11) 0.0275(12) 0.0007(11)
C22 0.0302(7) 0.0317(7) 0.0248(7) 0.0030(6) 0.0117(6) 0.0016(6)
C23 0.097(2) 0.0851(18) 0.0492(13) 0.0024(12) 0.0011(13) 0.0467(16)
C24 0.0402(8) 0.0230(7) 0.0283(7) 0.0047(6) 0.0207(6) 0.0077(6)

_geom_special_details            
;
 All esds (except the esd in the dihedral angle between two l.s. planes)
 are estimated using the full covariance matrix.  The cell esds are taken
 into account individually in the estimation of esds in distances, angles
 and torsion angles; correlations between esds in cell parameters are only
 used when they are defined by crystal symmetry.  An approximate (isotropic)
 treatment of cell esds is used for estimating esds involving l.s. planes.
;
loop_
_geom_bond_atom_site_label_1
_geom_bond_atom_site_label_2
_geom_bond_distance
_geom_bond_site_symmetry_2
_geom_bond_publ_flag
F1 C14 1.3587(16) . ?
O1 C6 1.3783(16) . ?
O1 C15 1.4392(18) . ?
O2 C24 1.2133(19) . ?
O3 H3 1.01(3) . ?
O3 C24 1.3280(18) . ?
O4 C10 1.2606(17) . ?
N1 C1 1.4026(17) . ?
N1 C16 1.4668(16) . ?
N1 C18 1.3376(17) . ?
N2 H2 0.855(19) . ?
N2 C7 1.4700(19) . ?
N2 C8 1.3733(18) . ?
C1 C4 1.4121(18) . ?
C1 C6 1.4036(18) . ?
C2 H2A 0.9500 . ?
C2 C5 1.496(3) . ?
C2 C9 1.330(3) . ?
C3 H3A 0.9900 . ?
C3 H3B 0.9900 . ?
C3 C16 1.4962(19) . ?
C3 C22 1.499(2) . ?
C4 C10 1.4496(19) . ?
C4 C12 1.402(2) . ?
C5 H5A 0.9900 . ?
C5 H5B 0.9900 . ?
C5 C19 1.535(3) . ?
C6 C8 1.3993(19) . ?
C7 H7A 0.9900 . ?
C7 H7B 0.9900 . ?
C7 C13 1.494(2) . ?
C8 C14 1.410(2) . ?
C9 C11 1.498(3) . ?
C9 C21 1.498(3) . ?
C10 C20 1.427(2) . ?
C11 H11A 0.9800 . ?
C11 H11B 0.9800 . ?
C11 H11C 0.9800 . ?
C12 H12 0.9500 . ?
C12 C14 1.354(2) . ?
C13 H13 0.9500 . ?
C13 C17 1.328(2) . ?
C15 H15A 0.9800 . ?
C15 H15B 0.9800 . ?
C15 H15C 0.9800 . ?
C16 H16 1.0000 . ?
C16 C22 1.485(2) . ?
C17 C19 1.508(3) . ?
C17 C23 1.497(3) . ?
C18 H18 0.9500 . ?
C18 C20 1.3696(19) . ?
C19 H19A 0.9900 . ?
C19 H19B 0.9900 . ?
C20 C24 1.4805(19) . ?
C21 H21A 0.9800 . ?
C21 H21B 0.9800 . ?
C21 H21C 0.9800 . ?
C22 H22A 0.9900 . ?
C22 H22B 0.9900 . ?
C23 H23A 0.9800 . ?
C23 H23B 0.9800 . ?
C23 H23C 0.9800 . ?

loop_
_geom_angle_atom_site_label_1
_geom_angle_atom_site_label_2
_geom_angle_atom_site_label_3
_geom_angle
_geom_angle_site_symmetry_1
_geom_angle_site_symmetry_3
_geom_angle_publ_flag
C6 O1 C15 111.55(11) . . ?
C24 O3 H3 104.5(14) . . ?
C1 N1 C16 123.41(11) . . ?
C18 N1 C1 119.46(11) . . ?
C18 N1 C16 116.90(11) . . ?
C7 N2 H2 113.4(12) . . ?
C8 N2 H2 112.5(12) . . ?
C8 N2 C7 124.38(13) . . ?
N1 C1 C4 118.53(12) . . ?
N1 C1 C6 122.51(12) . . ?
C6 C1 C4 118.93(12) . . ?
C5 C2 H2A 115.6 . . ?
C9 C2 H2A 115.6 . . ?
C9 C2 C5 128.74(17) . . ?
H3A C3 H3B 115.0 . . ?
C16 C3 H3A 117.8 . . ?
C16 C3 H3B 117.8 . . ?
C16 C3 C22 59.43(9) . . ?
C22 C3 H3A 117.8 . . ?
C22 C3 H3B 117.8 . . ?
C1 C4 C10 121.48(12) . . ?
C12 C4 C1 119.24(12) . . ?
C12 C4 C10 119.25(12) . . ?
C2 C5 H5A 109.3 . . ?
C2 C5 H5B 109.3 . . ?
C2 C5 C19 111.48(16) . . ?
H5A C5 H5B 108.0 . . ?
C19 C5 H5A 109.3 . . ?
C19 C5 H5B 109.3 . . ?
O1 C6 C1 121.59(12) . . ?
O1 C6 C8 116.67(12) . . ?
C8 C6 C1 121.72(12) . . ?
N2 C7 H7A 109.2 . . ?
N2 C7 H7B 109.2 . . ?
N2 C7 C13 111.99(13) . . ?
H7A C7 H7B 107.9 . . ?
C13 C7 H7A 109.2 . . ?
C13 C7 H7B 109.2 . . ?
N2 C8 C6 119.50(13) . . ?
N2 C8 C14 123.86(13) . . ?
C6 C8 C14 116.52(12) . . ?
C2 C9 C11 124.4(2) . . ?
C2 C9 C21 121.18(18) . . ?
C11 C9 C21 114.4(2) . . ?
O4 C10 C4 121.70(13) . . ?
O4 C10 C20 122.73(13) . . ?
C20 C10 C4 115.55(12) . . ?
C9 C11 H11A 109.5 . . ?
C9 C11 H11B 109.5 . . ?
C9 C11 H11C 109.5 . . ?
H11A C11 H11B 109.5 . . ?
H11A C11 H11C 109.5 . . ?
H11B C11 H11C 109.5 . . ?
C4 C12 H12 120.0 . . ?
C14 C12 C4 119.96(13) . . ?
C14 C12 H12 120.0 . . ?
C7 C13 H13 116.2 . . ?
C17 C13 C7 127.63(16) . . ?
C17 C13 H13 116.2 . . ?
F1 C14 C8 118.38(12) . . ?
C12 C14 F1 118.40(13) . . ?
C12 C14 C8 123.22(13) . . ?
O1 C15 H15A 109.5 . . ?
O1 C15 H15B 109.5 . . ?
O1 C15 H15C 109.5 . . ?
H15A C15 H15B 109.5 . . ?
H15A C15 H15C 109.5 . . ?
H15B C15 H15C 109.5 . . ?
N1 C16 C3 116.86(11) . . ?
N1 C16 H16 116.2 . . ?
N1 C16 C22 119.24(11) . . ?
C3 C16 H16 116.2 . . ?
C22 C16 C3 60.39(10) . . ?
C22 C16 H16 116.2 . . ?
C13 C17 C19 120.36(17) . . ?
C13 C17 C23 123.31(18) . . ?
C23 C17 C19 116.32(17) . . ?
N1 C18 H18 117.8 . . ?
N1 C18 C20 124.40(13) . . ?
C20 C18 H18 117.8 . . ?
C5 C19 H19A 108.5 . . ?
C5 C19 H19B 108.5 . . ?
C17 C19 C5 115.06(16) . . ?
C17 C19 H19A 108.5 . . ?
C17 C19 H19B 108.5 . . ?
H19A C19 H19B 107.5 . . ?
C10 C20 C24 121.85(12) . . ?
C18 C20 C10 119.98(12) . . ?
C18 C20 C24 118.10(13) . . ?
C9 C21 H21A 109.5 . . ?
C9 C21 H21B 109.5 . . ?
C9 C21 H21C 109.5 . . ?
H21A C21 H21B 109.5 . . ?
H21A C21 H21C 109.5 . . ?
H21B C21 H21C 109.5 . . ?
C3 C22 H22A 117.8 . . ?
C3 C22 H22B 117.8 . . ?
C16 C22 C3 60.17(9) . . ?
C16 C22 H22A 117.8 . . ?
C16 C22 H22B 117.8 . . ?
H22A C22 H22B 114.9 . . ?
C17 C23 H23A 109.5 . . ?
C17 C23 H23B 109.5 . . ?
C17 C23 H23C 109.5 . . ?
H23A C23 H23B 109.5 . . ?
H23A C23 H23C 109.5 . . ?
H23B C23 H23C 109.5 . . ?
O2 C24 O3 121.29(13) . . ?
O2 C24 C20 123.65(13) . . ?
O3 C24 C20 115.05(13) . . ?

loop_
_geom_torsion_atom_site_label_1
_geom_torsion_atom_site_label_2
_geom_torsion_atom_site_label_3
_geom_torsion_atom_site_label_4
_geom_torsion
_geom_torsion_site_symmetry_1
_geom_torsion_site_symmetry_2
_geom_torsion_site_symmetry_3
_geom_torsion_site_symmetry_4
_geom_torsion_publ_flag
O1 C6 C8 N2 -8.49(18) . . . . ?
O1 C6 C8 C14 175.29(11) . . . . ?
O4 C10 C20 C18 -176.34(13) . . . . ?
O4 C10 C20 C24 0.5(2) . . . . ?
N1 C1 C4 C10 -6.31(18) . . . . ?
N1 C1 C4 C12 175.61(12) . . . . ?
N1 C1 C6 O1 6.92(19) . . . . ?
N1 C1 C6 C8 -174.52(12) . . . . ?
N1 C16 C22 C3 106.10(13) . . . . ?
N1 C18 C20 C10 -3.0(2) . . . . ?
N1 C18 C20 C24 -179.97(12) . . . . ?
N2 C7 C13 C17 106.1(2) . . . . ?
N2 C8 C14 F1 2.0(2) . . . . ?
N2 C8 C14 C12 -178.00(13) . . . . ?
C1 N1 C16 C3 129.58(13) . . . . ?
C1 N1 C16 C22 60.14(17) . . . . ?
C1 N1 C18 C20 -3.91(19) . . . . ?
C1 C4 C10 O4 -179.03(12) . . . . ?
C1 C4 C10 C20 -0.28(18) . . . . ?
C1 C4 C12 C14 1.2(2) . . . . ?
C1 C6 C8 N2 172.88(12) . . . . ?
C1 C6 C8 C14 -3.34(19) . . . . ?
C2 C5 C19 C17 -166.46(16) . . . . ?
C4 C1 C6 O1 -171.17(11) . . . . ?
C4 C1 C6 C8 7.39(19) . . . . ?
C4 C10 C20 C18 4.93(18) . . . . ?
C4 C10 C20 C24 -178.26(12) . . . . ?
C4 C12 C14 F1 -176.97(12) . . . . ?
C4 C12 C14 C8 3.0(2) . . . . ?
C5 C2 C9 C11 1.6(3) . . . . ?
C5 C2 C9 C21 -176.81(19) . . . . ?
C6 C1 C4 C10 171.85(12) . . . . ?
C6 C1 C4 C12 -6.23(18) . . . . ?
C6 C8 C14 F1 178.02(12) . . . . ?
C6 C8 C14 C12 -2.0(2) . . . . ?
C7 N2 C8 C6 136.69(14) . . . . ?
C7 N2 C8 C14 -47.4(2) . . . . ?
C7 C13 C17 C19 -178.81(15) . . . . ?
C7 C13 C17 C23 1.5(3) . . . . ?
C8 N2 C7 C13 -96.30(17) . . . . ?
C9 C2 C5 C19 133.0(2) . . . . ?
C10 C4 C12 C14 -176.92(12) . . . . ?
C10 C20 C24 O2 -179.59(13) . . . . ?
C10 C20 C24 O3 1.15(19) . . . . ?
C12 C4 C10 O4 -0.94(19) . . . . ?
C12 C4 C10 C20 177.80(12) . . . . ?
C13 C17 C19 C5 116.0(2) . . . . ?
C15 O1 C6 C1 88.15(14) . . . . ?
C15 O1 C6 C8 -90.48(14) . . . . ?
C16 N1 C1 C4 -165.95(11) . . . . ?
C16 N1 C1 C6 15.96(19) . . . . ?
C16 N1 C18 C20 170.81(12) . . . . ?
C18 N1 C1 C4 8.41(17) . . . . ?
C18 N1 C1 C6 -169.69(12) . . . . ?
C18 N1 C16 C3 -44.91(17) . . . . ?
C18 N1 C16 C22 -114.35(14) . . . . ?
C18 C20 C24 O2 -2.7(2) . . . . ?
C18 C20 C24 O3 178.01(12) . . . . ?
C22 C3 C16 N1 -110.00(13) . . . . ?
C23 C17 C19 C5 -64.3(3) . . . . ?

_shelx_res_file                  
;
TITL dp334_0m_a.res in P2(1)/c
    dp334_0m.res
    created by SHELXL-2019/1 at 11:58:32 on 16-Dec-2025
REM Old TITL dp334_0m in P2(1)/c
REM SHELXT solution in P2(1)/c: R1 0.143, Rweak 0.006, Alpha 0.024
REM <I/s> 0.816 for 202 systematic absences, Orientation as input
REM Formula found by SHELXT: C24 N2 O4 F
CELL 0.71073 13.2222 13.9846 13.5854 90 118.074 90
ZERR 4 0.0013 0.0013 0.0013 0 0.003 0
LATT 1
SYMM -X,0.5+Y,0.5-Z
SFAC C H F N O
UNIT 96 116 4 8 16

L.S. 15
PLAN  5
SIZE 0.379 0.491 0.502
TEMP -123.15
CONF
BOND
list 4
MORE -1
BOND $H
fmap 2
acta
OMIT -2 54
OMIT 1 0 0
REM <olex2.extras>
REM <HklSrc "%.\\dp334_0m.hkl">
REM </olex2.extras>

WGHT    0.058000    0.893000
FVAR       0.65360
F1    3    0.181279    0.306903    0.525224    11.00000    0.04420    0.03480 =
         0.03574   -0.00826    0.01359   -0.01660
O1    5    0.443463    0.478414    0.845099    11.00000    0.02845    0.02890 =
         0.02154   -0.00084    0.01375   -0.00237
O2    5    0.570284    0.772292    0.501954    11.00000    0.05089    0.02993 =
         0.03448    0.00552    0.02508   -0.00300
O3    5    0.436985    0.701877    0.350108    11.00000    0.05857    0.03373 =
         0.02633    0.00571    0.02193    0.00237
H3    2    0.380708    0.648974    0.339023    11.00000    0.07407
O4    5    0.330576    0.558195    0.368284    11.00000    0.04310    0.03282 =
         0.02116    0.00038    0.01308    0.00249
N1    4    0.518942    0.582486    0.708330    11.00000    0.02512    0.02060 =
         0.02080   -0.00040    0.01251    0.00107
N2    4    0.293943    0.332020    0.758768    11.00000    0.02855    0.02583 =
         0.03128    0.00122    0.01577   -0.00260
H2    2    0.341886    0.341606    0.827336    11.00000    0.03326
C1    1    0.429276    0.515735    0.664459    11.00000    0.02326    0.01881 =
         0.02328   -0.00058    0.01238    0.00324
C2    1    0.052133    0.647562    0.941111    11.00000    0.03806    0.04048 =
         0.06612    0.00966    0.03097    0.00657
AFIX  43
H2A   2   -0.012950    0.632815    0.950488    11.00000   -1.20000
AFIX   0
C3    1    0.727978    0.588219    0.851725    11.00000    0.02649    0.04175 =
         0.02688    0.00237    0.01268   -0.00361
AFIX  23
H3A   2    0.781394    0.628246    0.915030    11.00000   -1.20000
H3B   2    0.744991    0.584865    0.788208    11.00000   -1.20000
AFIX   0
C4    1    0.367331    0.504684    0.547513    11.00000    0.02618    0.02108 =
         0.02412   -0.00082    0.01320    0.00507
C5    1    0.056691    0.599825    0.844766    11.00000    0.05404    0.04303 =
         0.06556    0.01076    0.03717    0.01040
AFIX  23
H5A   2    0.133997    0.608382    0.851440    11.00000   -1.20000
H5B   2    0.000574    0.630470    0.774421    11.00000   -1.20000
AFIX   0
C6    1    0.396828    0.461749    0.732118    11.00000    0.02376    0.02121 =
         0.02280   -0.00028    0.01197    0.00297
C7    1    0.179487    0.304095    0.741295    11.00000    0.03378    0.03008 =
         0.04781   -0.00133    0.02307   -0.00632
AFIX  23
H7A   2    0.181871    0.237023    0.765611    11.00000   -1.20000
H7B   2    0.124560    0.307597    0.660706    11.00000   -1.20000
AFIX   0
C8    1    0.313764    0.389818    0.687917    11.00000    0.02528    0.02072 =
         0.02869    0.00073    0.01425    0.00259
C9    1    0.126935    0.707895    1.015452    11.00000    0.04375    0.03419 =
         0.07341    0.00931    0.02919    0.00665
C10   1    0.386752    0.566971    0.472761    11.00000    0.02983    0.02383 =
         0.02312    0.00131    0.01410    0.00895
C11   1    0.233584    0.742649    1.014422    11.00000    0.06491    0.04545 =
         0.13585    0.00502    0.05685   -0.01065
AFIX 137
H11A  2    0.238269    0.715012    0.950401    11.00000   -1.50000
H11B  2    0.300762    0.723127    1.083555    11.00000   -1.50000
H11C  2    0.231499    0.812547    1.008636    11.00000   -1.50000
AFIX   0
C12   1    0.282795    0.433710    0.502624    11.00000    0.02898    0.02682 =
         0.02232   -0.00280    0.00961    0.00262
AFIX  43
H12   2    0.241568    0.424777    0.424142    11.00000   -1.20000
AFIX   0
C13   1    0.138522    0.366901    0.804257    11.00000    0.03287    0.04083 =
         0.03762    0.00667    0.01982    0.00050
AFIX  43
H13   2    0.173578    0.357262    0.882645    11.00000   -1.20000
AFIX   0
C14   1    0.259932    0.377900    0.571172    11.00000    0.02710    0.02288 =
         0.03171   -0.00490    0.01182   -0.00321
C15   1    0.379847    0.549849    0.869163    11.00000    0.03939    0.03604 =
         0.03495   -0.00950    0.02384   -0.00405
AFIX 137
H15A  2    0.376397    0.608751    0.828615    11.00000   -1.50000
H15B  2    0.417900    0.562877    0.949489    11.00000   -1.50000
H15C  2    0.301925    0.526561    0.845772    11.00000   -1.50000
AFIX   0
C16   1    0.604962    0.585732    0.826400    11.00000    0.02676    0.02520 =
         0.01994   -0.00250    0.01257   -0.00266
AFIX  13
H16   2    0.584630    0.624458    0.876452    11.00000   -1.20000
AFIX   0
C17   1    0.058883    0.434602    0.763526    11.00000    0.03352    0.04473 =
         0.04717    0.00313    0.01719    0.00328
C18   1    0.534150    0.641966    0.639301    11.00000    0.02805    0.01921 =
         0.02713    0.00082    0.01604    0.00254
AFIX  43
H18   2    0.592372    0.689161    0.671449    11.00000   -1.20000
AFIX   0
C19   1    0.029923    0.492663    0.840402    11.00000    0.04088    0.04458 =
         0.06644    0.00459    0.03202    0.00534
AFIX  23
H19A  2    0.072717    0.466159    0.916708    11.00000   -1.20000
H19B  2   -0.052829    0.485020    0.816586    11.00000   -1.20000
AFIX   0
C20   1    0.471430    0.639407    0.525393    11.00000    0.03152    0.02089 =
         0.02709    0.00296    0.01789    0.00651
C21   1    0.110837    0.744941    1.110615    11.00000    0.06089    0.05718 =
         0.07639   -0.00683    0.02750    0.00074
AFIX 137
H21A  2    0.107257    0.814942    1.107620    11.00000   -1.50000
H21B  2    0.175407    0.724606    1.181309    11.00000   -1.50000
H21C  2    0.039315    0.719510    1.105170    11.00000   -1.50000
AFIX   0
C22   1    0.678915    0.500967    0.877624    11.00000    0.03017    0.03167 =
         0.02481    0.00302    0.01172    0.00161
AFIX  23
H22A  2    0.665981    0.443797    0.830182    11.00000   -1.20000
H22B  2    0.702367    0.487157    0.956942    11.00000   -1.20000
AFIX   0
C23   1   -0.006977    0.457692    0.641851    11.00000    0.09740    0.08514 =
         0.04919    0.00245    0.00113    0.04668
AFIX 137
H23A  2    0.006024    0.524697    0.629872    11.00000   -1.50000
H23B  2   -0.088912    0.447296    0.616080    11.00000   -1.50000
H23C  2    0.018836    0.416202    0.599931    11.00000   -1.50000
AFIX   0
C24   1    0.498493    0.710125    0.460093    11.00000    0.04021    0.02299 =
         0.02829    0.00470    0.02068    0.00767
HKLF 4


REM  dp334_0m_a.res in P2(1)/c
REM wR2 = 0.1257, GooF = S = 1.034, Restrained GooF = 1.034 for all data
REM R1 = 0.0450 for 4044 Fo > 4sig(Fo) and 0.0550 for all 4833 data
REM 292 parameters refined using 0 restraints

END

WGHT      0.0580      0.8897

REM Highest difference peak  0.261,  deepest hole -0.209,  1-sigma level  0.043
Q1    1   0.4872  0.6696  0.4975  11.00000  0.05    0.26
Q2    1   0.3887  0.5337  0.5174  11.00000  0.05    0.26
Q3    1   0.0419  0.3806  0.7765  11.00000  0.05    0.24
Q4    1   0.4290  0.6093  0.4975  11.00000  0.05    0.23
Q5    1   0.0679  0.6685  1.1447  11.00000  0.05    0.23
;
_shelx_res_checksum              37098
_shelx_hkl_file                  
;
   1   0   0    0.10    0.10
  -1   0   0    0.10    0.10
   2   0   0 2163.38  189.08
  -2   0   0 2154.08  188.98
   3   0   0  375.06   32.20
   3   0   0  340.77   32.30
   3   0   0  370.36   32.20
  -3   0   0  368.16   32.30
  -3   0   0  363.66   32.20
  -3   0   0  369.66   32.30
  -3   0   0  349.07   32.20
  -3   0   0  348.27   32.20
   3   0   0  368.16   32.30
   3   0   0  406.96   32.30
  -4   0   0   18.30    2.10
   4   0   0   21.60    2.20
   4   0   0   22.70    2.20
  -4   0   0   21.30    2.20
   4   0   0   19.30    2.40
  -4   0   0   24.20    2.40
   4   0   0   19.40    2.30
  -4   0   0   19.50    2.10
   5   0   0    1.50    0.90
  -5   0   0    4.50    0.90
  -5   0   0    3.10    0.90
  -5   0   0    1.50    0.70
  -5   0   0    1.40    0.90
   5   0   0    0.20    0.90
   5   0   0    2.10    0.90
   5   0   0    3.00    1.10
   5   0   0    0.90    0.70
   6   0   0   10.80    1.70
  -6   0   0    9.60    1.40
  -6   0   0    8.30    1.40
   6   0   0    8.20    1.60
  -6   0   0    8.80    1.60
   6   0   0   12.40    2.20
   6   0   0    5.10    1.70
  -7   0   0  642.44   54.09
  -7   0   0  608.74   53.89
   7   0   0  595.54   54.29
   7   0   0  559.74   54.19
  -7   0   0  651.33   54.29
  -8   0   0  256.97   20.80
   8   0   0  204.28   20.70
   8   0   0  226.08   20.80
   8   0   0  217.68   20.50
   9   0   0  187.08   20.10
  -9   0   0  232.48   20.10
   9   0   0  225.38   20.00
  -9   0   0  231.98   19.80
   9   0   0  204.08   20.10
  10   0   0    3.40    2.40
  10   0   0    5.40    3.60
 -10   0   0    3.60    2.00
 -11   0   0   13.00    3.10
 -11   0   0    8.20    2.40
  11   0   0    7.50    3.40
  11   0   0    7.40    3.00
  11   0   0    8.30    3.40
  12   0   0   46.20    6.80
  12   0   0   50.29    7.00
 -12   0   0   52.69    6.60
 -12   0   0   46.50    6.00
  12   0   0   44.50    6.70
  13   0   0   -1.20    3.40
 -13   0   0   -1.90    3.20
 -13   0   0    1.40    2.70
  13   0   0    0.40    4.00
  14   0   0   48.30    7.20
  14   0   0   41.50    7.20
 -14   0   0   46.60    6.80
 -14   0   0   39.20    7.30
  14   0   0   51.79    7.60
 -15   0   0   11.70    4.70
  15   0   0    7.40    5.70
 -15   0   0    1.10    4.60
  15   0   0   12.90    5.00
  15   0   0   12.50    5.00
  16   0   0   33.50    7.30
  16   0   0   39.50    8.30
 -16   0   0   43.00    7.60
 -16   0   0   19.70    8.50
  16   0   0   51.69    8.10
   0   1   0    0.50    0.20
   1  -1   0 1411.96  133.29
   1  -1   0 1663.63  133.39
   1   1   0 1603.64  133.29
  -1   1   0 1442.06  133.29
  -1   1   0 1489.95  133.29
  -2  -1   0  496.25   39.70
  -2  -1   0  419.66   39.70
   2  -1   0  452.15   39.70
  -2  -1   0  439.56   39.70
   2  -1   0  430.06   39.70
   2  -1   0  432.46   39.80
  -2  -1   0  459.15   39.60
  -2   1   0  437.66   39.60
  -2   1   0  471.85   39.70
   2   1   0  518.05   39.70
   2   1   0  424.96   39.70
   2   1   0  429.66   39.70
   2   1   0  456.05   39.60
  -2   1   0  495.45   39.80
   2   1   0  409.46   39.60
  -3  -1   0 1701.83  152.28
  -3  -1   0 1801.62  152.38
  -3  -1   0 1569.64  152.28
   3  -1   0 1613.64  152.38
  -3  -1   0 1721.13  152.28
   3  -1   0 1610.54  152.28
   3  -1   0 1727.53  152.38
  -3  -1   0 1754.12  152.28
   3  -1   0 1958.40  152.28
  -3   1   0 1825.52  152.48
   3   1   0 1646.74  152.38
  -3   1   0 1834.92  152.38
   3   1   0 1692.23  152.28
   3   1   0 1713.03  152.28
  -3   1   0 1894.51  152.38
   3   1   0 1865.91  152.38
   3   1   0 1576.54  152.28
  -3   1   0 1781.62  152.38
  -4  -1   0  793.22   63.89
  -4  -1   0  760.52   63.79
  -4  -1   0  696.13   63.79
  -4  -1   0  712.83   63.79
   4  -1   0  654.23   63.89
   4  -1   0  654.33   63.79
   4  -1   0  681.23   63.89
  -4   1   0  766.52   63.69
  -4   1   0  776.22   63.99
   4   1   0  702.93   63.79
  -4   1   0  751.02   63.89
   4   1   0  700.43   63.79
   4   1   0  738.53   63.99
  -4   1   0  780.22   64.39
  -5  -1   0   17.60    1.90
  -5  -1   0   16.10    2.20
   5  -1   0   17.90    2.50
  -5  -1   0   14.20    1.80
   5  -1   0   13.80    2.10
   5  -1   0   22.10    3.60
   5  -1   0   14.60    1.90
   5  -1   0   19.20    2.20
   5   1   0   18.50    2.10
   5   1   0   19.90    2.20
  -5   1   0   15.50    2.20
  -5   1   0   15.80    2.20
   5   1   0   15.70    2.20
  -5   1   0   16.70    1.90
  -5   1   0   16.70    1.90
   5   1   0   17.00    2.10
   5   1   0   11.90    1.90
   6  -1   0  152.58   15.10
   6  -1   0  141.29   15.10
   6  -1   0  173.38   14.90
  -6  -1   0  163.98   14.90
  -6  -1   0  170.58   14.80
   6  -1   0  144.39   15.00
  -6   1   0  179.18   15.20
   6   1   0  176.18   14.90
   6   1   0  182.18   15.10
  -6   1   0  168.98   14.80
  -6   1   0  161.78   15.00
  -7  -1   0  329.57   28.10
  -7  -1   0  322.77   27.90
   7  -1   0  266.07   28.00
  -7   1   0  311.07   28.20
  -7   1   0  316.77   27.80
   7   1   0  340.07   28.00
   7   1   0  308.77   28.10
   7   1   0  313.37   28.10
  -7   1   0  305.97   28.00
  -8  -1   0  421.46   34.30
   8  -1   0  344.97   34.40
   8  -1   0  334.87   34.10
  -8  -1   0  401.06   34.00
  -8   1   0  410.56   34.50
   8   1   0  391.96   34.30
  -8   1   0  390.66   34.10
   8   1   0  371.26   34.30
  -8   1   0  370.76   33.80
   9  -1   0  136.39   14.10
  -9  -1   0  156.48   13.70
   9  -1   0  131.99   14.20
  -9   1   0  161.78   14.30
  -9   1   0  144.69   13.80
   9   1   0  166.68   14.00
   9   1   0  133.29   14.00
  10  -1   0  166.28   17.00
  10  -1   0  175.98   16.90
 -10  -1   0  199.48   16.90
  10  -1   0  155.18   17.00
  10   1   0  168.58   16.70
  10   1   0  165.08   16.90
 -10   1   0  212.98   17.30
 -10   1   0  211.68   16.90
  10   1   0  152.58   16.90
  11  -1   0   -1.60    2.70
  11  -1   0    0.80    2.50
 -11  -1   0    2.40    1.80
 -11  -1   0    2.50    2.10
  11  -1   0    2.80    3.00
  11   1   0    0.30    2.40
  11   1   0    5.10    2.80
 -11   1   0    4.70    2.20
  11   1   0    5.70    3.20
 -11   1   0    0.30    2.30
 -12  -1   0   13.40    3.30
  12  -1   0   15.90    4.00
  12  -1   0   12.20    4.00
 -12  -1   0    9.20    2.90
  12  -1   0   10.20    3.60
  12   1   0    9.50    3.60
  12   1   0   19.30    4.20
 -12   1   0   15.60    3.40
  12   1   0    9.50    4.30
 -12   1   0   14.70    3.90
 -13  -1   0   13.60    3.50
 -13  -1   0   16.80    6.80
  13  -1   0   29.10    7.30
  13  -1   0   17.80    4.60
  13   1   0   14.60    4.40
  13   1   0   14.40    5.00
 -13   1   0   22.40    5.00
  13   1   0   19.40    4.50
 -13   1   0   10.70    3.80
 -14  -1   0   -0.90    4.10
  14  -1   0    8.00    4.60
  14  -1   0   -0.10    3.80
 -14  -1   0   -1.50    3.60
  14   1   0    3.30    4.10
 -14   1   0    0.00    3.90
  14   1   0   -3.80    3.80
 -14   1   0   -1.40    3.60
  14   1   0    1.80    4.70
 -15  -1   0    0.90    3.60
  15  -1   0    4.10    4.30
  15  -1   0    3.60    5.60
 -15  -1   0    9.80    4.60
  15  -1   0    5.60    4.40
  15   1   0    7.90    4.90
 -15   1   0    5.10    4.40
 -15   1   0    1.90    4.50
  15   1   0    0.60    5.40
  15   1   0   -2.70    4.10
  16  -1   0    4.40    4.90
 -16  -1   0    6.10    4.80
  16  -1   0    3.00    5.30
 -16  -1   0    9.70    6.80
  16   1   0   -4.20    6.60
 -16   1   0   -1.10    5.40
  16   1   0    8.30    5.50
  16   1   0    8.50    6.20
   0  -2   0 2580.54  214.78
   0  -2   0 2245.38  214.48
   0   2   0 2527.95  214.58
   1  -2   0 1546.95  143.79
   1  -2   0 1705.63  143.69
   1  -2   0 1809.52  143.69
   1  -2   0 1847.02  143.79
  -1  -2   0 1705.13  143.69
  -1  -2   0 1654.53  143.69
  -1  -2   0 1492.95  143.69
   1  -2   0 1600.64  143.69
  -1  -2   0 1645.24  143.69
  -1  -2   0 1697.93  143.89
  -1   2   0 1596.74  143.79
  -1   2   0 1478.15  143.79
  -1   2   0 1508.05  143.69
   1   2   0 1489.65  143.69
  -1   2   0 1839.22  143.79
   1   2   0 1627.54  143.69
   2  -2   0 1151.98   92.59
   2  -2   0  981.30   92.69
  -2  -2   0 1131.09   92.49
   2  -2   0 1033.90   92.59
   2  -2   0 1175.28   92.69
  -2  -2   0 1095.99   92.49
   2  -2   0 1004.40   92.59
  -2  -2   0 1083.09   92.59
  -2  -2   0 1050.79   92.59
  -2   2   0 1079.99   92.59
  -2   2   0 1072.59   92.49
   2   2   0 1097.19   92.49
   2   2   0  925.31   92.59
  -2   2   0 1053.99   92.79
   2   2   0 1151.48   92.49
   2   2   0 1037.50   92.59
   2   2   0  928.31   92.39
  -2   2   0 1017.90   92.59
   2   2   0 1031.80   92.59
  -2   2   0 1090.19   92.69
  -2   2   0  966.00   92.49
  -4  -2   0   56.99    6.10
  -4  -2   0   65.79    6.30
   4  -2   0   61.59    6.30
  -4  -2   0   73.59    6.10
   4  -2   0   56.29    6.40
  -4  -2   0   73.29    6.20
   4  -2   0   77.19    6.40
   4   2   0   58.19    6.30
   4   2   0   65.39    6.10
   4   2   0   59.79    6.20
  -4   2   0   69.89    6.50
  -4   2   0   61.49    6.30
  -4   2   0   58.69    6.30
   4   2   0   73.79    6.20
   4   2   0   68.19    6.10
  -4   2   0   77.19    6.20
   5  -2   0   64.79    7.40
   5  -2   0   66.29    7.20
  -5  -2   0   75.29    7.10
   5  -2   0   81.79    7.00
  -5  -2   0   77.39    7.00
  -5   2   0   72.29    7.40
  -5   2   0   79.89    7.50
   5   2   0   76.29    7.00
  -5   2   0   79.39    6.90
  -5   2   0   75.39    7.00
   5   2   0   64.89    7.10
   5   2   0   76.99    7.10
   5   2   0   84.49    7.10
   6  -2   0    4.10    1.50
   6  -2   0    9.60    1.90
   6  -2   0   10.30    2.30
  -6  -2   0    7.80    1.40
  -6  -2   0    7.20    1.30
  -6  -2   0    5.00    1.40
  -6  -2   0    8.70    1.50
   6  -2   0    8.40    1.40
   6   2   0    7.10    1.40
  -6   2   0    6.30    2.10
   6   2   0    5.30    1.40
  -6   2   0    5.70    1.30
   6   2   0   12.00    1.80
  -6   2   0    8.30    1.90
  -7  -2   0   14.80    2.00
   7  -2   0    9.60    2.50
   7  -2   0   10.00    2.70
  -7   2   0   14.50    2.30
  -7   2   0   19.00    2.40
  -7   2   0   15.00    2.80
   7   2   0   14.70    2.40
   7   2   0   16.00    2.40
   7   2   0   16.70    2.30
   8  -2   0   13.10    3.10
  -8  -2   0   18.80    2.40
   8  -2   0   20.30    3.50
  -8  -2   0   18.40    2.70
   8  -2   0   11.60    2.90
   8   2   0   21.00    2.80
  -8   2   0   18.60    3.20
   8   2   0   18.00    3.00
   8   2   0   21.30    3.00
  -8   2   0   13.70    2.70
  -8   2   0   15.80    2.30
  -9  -2   0   33.80    3.70
   9  -2   0   27.90    5.30
   9  -2   0   34.90    4.70
  -9  -2   0   31.80    4.00
  -9   2   0   29.00    4.30
   9   2   0   30.90    4.60
   9   2   0   32.70    4.70
   9   2   0   36.00    4.40
  -9   2   0   30.00    4.70
  10  -2   0   10.70    3.50
  10  -2   0    8.20    2.90
 -10  -2   0   14.20    2.50
 -10  -2   0   11.50    2.60
  10  -2   0    9.70    3.10
 -10   2   0    8.80    2.60
  10   2   0   10.00    3.10
 -10   2   0   11.50    3.00
  10   2   0    8.10    2.90
  10   2   0    4.60    2.80
  11  -2   0    1.50    2.70
  11  -2   0    2.00    2.80
 -11  -2   0    0.60    2.10
  11  -2   0    9.30    3.10
 -11  -2   0    2.40    1.70
  11   2   0    0.00    2.70
  11   2   0   10.10    4.60
 -11   2   0    3.40    2.60
  11   2   0    2.60    2.70
 -11   2   0   -4.50    2.20
  12  -2   0   17.40    4.30
  12  -2   0   10.70    4.10
 -12  -2   0   13.20    2.80
 -12  -2   0   16.00    3.60
  12  -2   0   17.20    3.90
  12   2   0   10.20    3.60
 -12   2   0   15.60    3.90
  12   2   0   10.90    4.20
  12   2   0   12.40    3.80
 -12   2   0    8.70    3.40
 -13  -2   0   35.90    8.60
  13  -2   0   44.60    6.30
  13  -2   0   39.60    6.30
 -13  -2   0   38.50    5.20
  13  -2   0   34.00    6.30
 -13   2   0   28.10    5.90
 -13   2   0   25.30    5.60
  13   2   0   38.60    6.00
  13   2   0   27.40    5.70
  13   2   0   22.60    5.60
  14  -2   0    1.20    5.70
 -14  -2   0    9.40    3.50
  14  -2   0    9.70    4.00
 -14  -2   0    6.10    3.70
  14  -2   0    9.90    4.20
 -14   2   0    4.60    4.40
 -14   2   0    8.90    4.60
  14   2   0    3.80    4.40
  14   2   0    3.80    4.20
  14   2   0    5.40    4.60
  15  -2   0    3.40    4.50
 -15  -2   0    6.70    3.90
  15  -2   0   13.60    6.00
  15  -2   0    9.60    4.50
 -15  -2   0    2.70    4.50
  15   2   0    4.10    5.40
  15   2   0    7.30    5.10
  15   2   0   10.80    5.20
 -15   2   0   10.10    5.40
 -15   2   0   11.40    5.00
 -15   2   0   11.50    6.00
 -16  -2   0    7.50    7.20
 -16  -2   0    0.20    4.60
  16  -2   0   -0.90    4.80
  16  -2   0    9.80    5.40
 -16   2   0   13.50    9.50
  16   2   0    5.50    5.00
 -16   2   0   -6.60    5.80
   0  -3   0    0.40    0.40
   0  -3   0   -0.30    0.40
   0  -3   0   -0.10    0.70
   0  -3   0    1.30    0.50
   0  -3   0    0.20    0.30
   0   3   0    0.40    0.60
   0   3   0    0.90    0.40
   0   3   0   -0.20    0.30
   0   3   0    0.20    0.50
   0   3   0    0.10    0.40
   0   3   0    0.50    0.40
   1  -3   0 1797.62  166.68
  -1  -3   0 1895.11  166.68
  -1  -3   0 1807.12  166.48
  -1  -3   0 1875.71  166.48
   1  -3   0 1957.70  166.48
   1  -3   0 1712.73  166.48
  -1  -3   0 1941.71  166.48
   1  -3   0 2025.30  166.48
   1   3   0 2003.20  166.48
  -1   3   0 1993.70  166.48
  -1   3   0 1826.32  166.68
  -1   3   0 1666.13  166.48
   1   3   0 2040.90  166.68
  -1   3   0 1913.51  166.58
  -1   3   0 2106.99  166.58
   1   3   0 1835.02  166.48
  -2  -3   0  275.97   23.70
  -2  -3   0  272.27   23.80
  -2  -3   0  281.87   24.00
   2  -3   0  263.77   23.80
  -2  -3   0  261.67   23.70
   2  -3   0  281.67   23.90
   2  -3   0  272.37   23.80
  -2  -3   0  264.07   23.80
   2  -3   0  254.07   23.90
  -2  -3   0  253.87   23.60
   2   3   0  292.77   23.60
  -2   3   0  259.57   23.80
   2   3   0  285.07   23.70
  -2   3   0  269.87   23.70
  -2   3   0  295.47   23.80
  -2   3   0  269.27   23.80
  -2   3   0  248.28   24.00
   2   3   0  246.38   23.70
   2   3   0  236.58   23.70
  -3  -3   0  577.44   47.00
  -3  -3   0  540.45   47.10
  -3  -3   0  548.85   47.10
   3  -3   0  509.95   47.30
   3  -3   0  547.85   47.10
   3  -3   0  509.95   47.10
   3   3   0  596.54   47.00
  -3   3   0  533.65   47.10
  -3   3   0  517.65   47.40
  -3   3   0  518.05   47.20
   3   3   0  489.45   47.10
  -3   3   0  489.45   47.00
   3   3   0  512.45   47.10
   3   3   0  577.94   47.00
  -4  -3   0   45.90    4.60
  -4  -3   0   49.80    4.70
   4  -3   0   52.19    4.70
  -4  -3   0   50.69    4.60
   4  -3   0   46.10    4.80
   4  -3   0   49.50    5.00
   4  -3   0   48.10    4.80
   4   3   0   45.00    4.70
  -4   3   0   45.60    4.90
   4   3   0   40.50    4.70
   4   3   0   49.20    4.60
   4   3   0   50.89    4.60
  -4   3   0   48.80    4.80
   4   3   0   40.50    4.40
   4   3   0   44.00    4.80
  -4   3   0   52.69    5.10
  -4   3   0   53.89    4.90
  -4   3   0   47.50    4.70
  -4   3   0   55.79    4.60
   5  -3   0 1133.69  106.79
  -5  -3   0 1160.88  106.69
  -5  -3   0 1103.59  106.69
  -5  -3   0 1275.47  106.79
   5  -3   0 1079.99  106.79
  -5  -3   0 1185.48  106.79
  -5   3   0 1121.89  106.99
   5   3   0 1240.28  106.59
  -5   3   0 1369.06  106.69
  -5   3   0 1283.67  106.89
   5   3   0 1374.66  106.79
   5   3   0 1271.87  106.79
  -5   3   0 1189.08  107.19
  -6  -3   0 1613.34  129.69
  -6  -3   0 1491.45  129.59
   6  -3   0 1366.16  129.69
   6  -3   0 1579.94  129.59
  -6   3   0 1338.47  129.99
   6   3   0 1587.44  129.99
   6   3   0 1382.16  129.59
  -6   3   0 1326.47  130.09
   6   3   0 1572.94  129.69
  -6   3   0 1522.65  129.79
   6   3   0 1441.36  129.49
   7  -3   0  264.77   27.70
  -7  -3   0  285.97   27.40
  -7  -3   0  329.57   27.30
   7  -3   0  308.37   27.50
   7   3   0  332.87   27.50
  -7   3   0  286.77   27.60
   7   3   0  334.07   27.30
  -7   3   0  296.27   27.90
  -7   3   0  292.67   27.10
   7   3   0  315.67   27.30
   8  -3   0   15.50    3.20
   8  -3   0   19.30    3.30
  -8  -3   0   24.80    2.70
   8  -3   0   17.90    3.40
  -8  -3   0   21.50    2.90
  -8   3   0   14.90    3.20
  -8   3   0   18.40    2.50
   8   3   0   20.20    3.10
   8   3   0   16.40    2.70
   8   3   0   21.20    3.10
  -8   3   0   17.30    3.50
  -9  -3   0  127.09   11.50
   9  -3   0  127.29   11.90
   9  -3   0  119.29   11.70
   9  -3   0   99.89   11.60
   9   3   0  121.69   11.50
  -9   3   0  108.49   11.50
  -9   3   0  109.39   10.70
   9   3   0  110.09   11.30
   9   3   0  128.19   11.30
  -9   3   0  116.19   11.80
  10  -3   0    6.90    2.90
 -10  -3   0    7.70    1.90
  10  -3   0    4.30    3.10
 -10  -3   0    6.50    2.10
  10  -3   0    5.30    2.80
  10   3   0    3.70    2.50
  10   3   0    2.50    2.80
  10   3   0    4.30    2.90
 -10   3   0    5.50    2.80
 -10   3   0    0.70    2.30
 -11  -3   0   39.80    4.60
  11  -3   0   29.70    5.20
  11  -3   0   32.90    5.50
  11  -3   0   35.40    5.50
 -11  -3   0   38.10    4.90
  11   3   0   22.20    7.80
 -11   3   0   33.50    5.50
  11   3   0   42.60    5.50
  11   3   0   36.70    5.80
  12  -3   0   25.50    5.00
  12  -3   0   30.90    5.40
  12  -3   0   31.70    5.70
 -12  -3   0   38.60    5.40
 -12  -3   0   33.60    4.60
 -12   3   0   34.20    5.90
 -12   3   0   34.20    5.40
  12   3   0   33.50    5.80
  12   3   0   27.50    5.30
 -12   3   0   26.60    5.30
  12   3   0   27.10    5.10
 -13  -3   0   -1.20    2.20
  13  -3   0   -2.60    4.10
 -13  -3   0    0.70    3.30
  13  -3   0   -0.50    3.30
  13  -3   0    9.70    3.60
  13   3   0    4.00    3.60
  13   3   0   -1.30    3.30
  13   3   0   -0.80    4.10
 -13   3   0   -4.50    3.30
 -13   3   0   -5.30    3.80
 -13   3   0    5.10    4.30
  14  -3   0   23.60    5.20
 -14  -3   0   19.60    4.90
 -14  -3   0   29.00    4.80
  14  -3   0   33.10    6.00
  14  -3   0   28.40    6.20
 -14   3   0   12.60    5.50
 -14   3   0   25.30    6.20
  14   3   0   33.10    6.30
  14   3   0   32.10    5.80
 -14   3   0   19.00    5.40
  14   3   0   17.90    6.20
 -15  -3   0    0.40    3.50
  15  -3   0   11.90    5.00
  15  -3   0    4.70    4.30
 -15  -3   0    5.40    4.70
 -15   3   0    4.90    6.50
  15   3   0   18.00    5.70
  15   3   0    4.10    5.80
 -15   3   0    9.10    5.60
  15   3   0   11.70    4.80
 -15   3   0   -4.60    4.60
  16  -3   0   -4.10    5.10
  16  -3   0    2.40    5.20
 -16  -3   0   -1.30    4.30
  16   3   0   11.40    6.70
 -16   3   0   -0.20    6.10
 -16   3   0    2.30    6.00
  16   3   0    6.10    6.00
  16   3   0   16.80    5.80
   0  -4   0  839.52   76.39
   0  -4   0  877.91   76.59
   0  -4   0  838.42   76.19
   0  -4   0  898.61   76.39
   0   4   0  816.22   76.39
   0   4   0  864.11   76.29
   0   4   0  921.51   76.29
   0   4   0  891.31   76.29
   1  -4   0  308.67   30.30
  -1  -4   0  345.47   30.10
   1  -4   0  365.16   30.20
   1  -4   0  372.66   30.20
   1  -4   0  294.07   30.10
  -1  -4   0  297.37   30.10
  -1  -4   0  338.17   30.20
   1  -4   0  358.06   30.10
  -1  -4   0  340.47   30.40
   1  -4   0  337.17   30.10
   1   4   0  364.56   30.50
  -1   4   0  293.97   30.10
  -1   4   0  346.97   30.50
   1   4   0  360.86   29.90
   1   4   0  321.37   30.10
   1   4   0  373.16   30.10
  -1   4   0  335.37   30.20
   1   4   0  359.96   30.10
  -1   4   0  348.97   30.20
   2  -4   0  298.27   26.10
  -2  -4   0  312.37   26.10
   2  -4   0  314.97   26.00
   2  -4   0  324.07   26.30
   2  -4   0  319.77   26.20
  -2  -4   0  300.47   26.10
  -2  -4   0  276.27   26.10
  -2  -4   0  285.57   26.30
   2  -4   0  286.07   26.10
   2  -4   0  271.47   26.30
   2   4   0  280.47   26.00
  -2   4   0  274.37   26.10
   2   4   0  285.57   26.20
  -2   4   0  298.97   25.90
  -2   4   0  264.17   26.40
  -2   4   0  312.07   26.20
  -2   4   0  280.17   26.20
  -3  -4   0    5.40    1.70
   3  -4   0    5.40    1.30
  -3  -4   0    8.10    1.20
  -3  -4   0    9.50    1.40
   3  -4   0    5.30    1.50
   3  -4   0    4.20    1.30
  -3  -4   0    6.20    1.10
   3  -4   0    6.20    1.20
   3  -4   0    4.90    1.30
  -3  -4   0    7.10    1.20
  -3  -4   0    5.60    1.10
  -3   4   0    6.90    1.30
  -3   4   0    3.80    1.10
  -3   4   0    8.40    1.70
  -3   4   0    6.80    1.20
   3   4   0    4.80    0.90
   3   4   0    5.90    1.00
   3   4   0    4.10    1.10
   3   4   0    7.60    0.90
  -3   4   0    4.30    1.50
   3   4   0    3.40    1.10
   3   4   0    3.40    1.10
  -3   4   0    8.60    1.40
   4  -4   0  790.02   65.59
  -4  -4   0  800.22   65.59
  -4  -4   0  773.42   65.39
   4  -4   0  774.12   65.69
  -4  -4   0  706.13   65.39
   4  -4   0  716.33   65.69
  -4  -4   0  767.32   65.59
   4  -4   0  741.13   65.49
   4   4   0  717.53   65.49
   4   4   0  771.32   65.39
  -4   4   0  747.53   65.69
  -4   4   0  720.33   65.99
  -4   4   0  739.83   65.49
  -4   4   0  681.43   65.39
   4   4   0  691.93   65.59
   4   4   0  749.82   65.69
   5  -4   0 1392.56  115.69
  -5  -4   0 1297.57  115.59
  -5  -4   0 1367.86  115.59
   5  -4   0 1243.08  115.89
   5   4   0 1385.16  115.49
  -5   4   0 1292.17  116.09
   5   4   0 1330.77  115.69
  -5   4   0 1239.48  115.79
  -5   4   0 1332.67  115.59
   5   4   0 1304.17  115.29
  -5   4   0 1272.17  115.39
   6  -4   0   71.49    6.30
   6  -4   0   65.59    6.60
  -6  -4   0   71.99    6.40
   6  -4   0   55.49    6.50
   6  -4   0   64.89    6.90
  -6  -4   0   61.09    6.60
  -6  -4   0   64.79    6.40
   6   4   0   66.79    6.30
   6   4   0   67.29    6.40
  -6   4   0   63.89    6.60
  -6   4   0   56.09    6.60
  -6   4   0   63.39    7.00
  -7  -4   0   36.80    4.00
   7  -4   0   37.60    4.70
   7  -4   0   39.20    4.40
   7  -4   0   33.90    4.60
  -7   4   0   35.60    4.90
   7   4   0   33.30    4.10
  -7   4   0   38.60    4.00
   7   4   0   31.50    4.70
   7   4   0   39.50    4.10
  -7   4   0   39.00    4.50
  -7   4   0   31.30    5.00
  -8  -4   0   81.49    7.00
   8  -4   0   65.09    7.60
  -8  -4   0   76.09    6.90
   8  -4   0   57.09    7.40
   8  -4   0   65.59    7.30
   8   4   0   78.89    7.00
  -8   4   0   70.69    7.50
   8   4   0   62.99    7.10
  -8   4   0   59.69    6.60
   8   4   0   69.19    7.00
  -8   4   0   70.89    7.30
   9  -4   0  413.16   40.30
   9  -4   0  433.26   40.20
  -9  -4   0  488.05   39.70
  -9   4   0  417.96   40.60
   9   4   0  457.15   40.10
   9   4   0  468.05   39.80
  -9   4   0  420.46   39.40
   9   4   0  486.95   39.90
  -9   4   0  411.26   40.20
  10  -4   0   13.00    3.10
  10  -4   0    9.90    3.10
 -10  -4   0    6.90    2.20
 -10  -4   0    6.80    2.00
  10  -4   0    6.60    3.10
 -10   4   0   11.70    3.20
 -10   4   0    7.50    3.00
  10   4   0    9.60    2.90
 -10   4   0    0.80    2.70
  10   4   0    4.80    2.90
  10   4   0    7.30    2.60
  11  -4   0    3.10    2.70
 -11  -4   0    1.70    2.10
 -11  -4   0    2.70    1.80
  11  -4   0    0.50    2.80
  11  -4   0    3.70    3.10
 -11   4   0   -3.80    2.80
 -11   4   0    3.00    3.20
  11   4   0    0.20    2.80
 -11   4   0    2.40    2.70
  11   4   0   -1.00    2.70
  11   4   0    0.60    3.10
  12  -4   0   15.50    4.10
 -12  -4   0   20.00    3.40
 -12  -4   0   18.90    3.80
  12  -4   0   22.40    4.90
  12  -4   0   12.90    4.30
 -12   4   0   16.20    4.60
  12   4   0    9.50    4.00
  12   4   0   14.30    4.40
 -12   4   0   13.70    4.30
 -12   4   0   17.90    4.60
  12   4   0   12.20    4.00
 -13  -4   0   47.60    6.60
  13  -4   0   41.90    6.40
 -13  -4   0   36.70    6.20
  13  -4   0   45.90    6.90
  13  -4   0   48.00    7.20
 -13   4   0   44.70    6.50
  13   4   0   35.00    6.20
  13   4   0   34.50    6.70
 -13   4   0   44.10    7.00
  13   4   0   49.60    7.10
 -13   4   0   34.60    6.80
 -14  -4   0   16.20    3.80
  14  -4   0    8.00    5.20
  14  -4   0   17.60    4.80
 -14  -4   0   17.80    4.70
  14  -4   0   11.40    4.50
 -14   4   0   13.70    5.20
 -14   4   0   16.10    5.70
  14   4   0   14.50    4.80
  14   4   0   20.10    5.90
 -14   4   0    7.70    4.90
  14   4   0   24.90    5.30
 -15  -4   0  136.39   14.20
 -15  -4   0  130.39   13.50
  15  -4   0  108.69   14.30
  15  -4   0  128.39   14.60
  15   4   0  141.99   14.50
  15   4   0  122.29   14.70
  16  -4   0   26.50    6.70
 -16  -4   0   36.90    6.40
  16  -4   0   33.90    7.40
  16   4   0   29.90    8.10
 -16   4   0   20.30    7.40
  16   4   0   21.20    7.20
 -16   4   0   30.20    8.10
  16   4   0   35.60    7.10
   0  -5   0    1.70    1.20
   0  -5   0    1.20    0.60
   0  -5   0    0.40    0.80
   0  -5   0    1.20    0.80
   0   5   0    4.00    1.00
   0   5   0    0.50    0.50
   0   5   0    2.90    0.70
   0   5   0    0.20    1.00
   0   5   0    1.10    0.80
   0   5   0    0.70    0.90
  -1  -5   0 1683.93  151.58
   1  -5   0 1843.02  151.68
   1  -5   0 1739.43  151.58
  -1  -5   0 1747.83  151.88
   1  -5   0 1554.84  151.78
   1   5   0 1836.32  151.48
   1   5   0 1712.93  151.68
  -1   5   0 1566.94  151.48
   1   5   0 1810.92  151.98
  -1   5   0 1658.83  151.58
  -1   5   0 1713.33  151.58
   1   5   0 1640.34  151.58
  -1   5   0 1864.01  151.98
   1   5   0 1808.62  151.28
   2  -5   0    2.50    1.10
  -2  -5   0    0.00    0.60
  -2  -5   0    1.40    0.80
  -2  -5   0    1.00    0.80
   2  -5   0    0.80    0.80
  -2  -5   0    0.90    0.80
   2  -5   0    3.60    1.00
  -2  -5   0   -0.70    1.20
  -2  -5   0    1.10    0.70
   2  -5   0    1.40    1.10
   2  -5   0    0.40    1.00
  -2   5   0    1.90    0.90
  -2   5   0    0.90    1.10
  -2   5   0   -0.10    0.60
   2   5   0    2.20    1.30
   2   5   0    0.50    0.50
   2   5   0    0.80    0.80
  -2   5   0    0.80    0.80
   2   5   0   -0.20    0.70
  -3  -5   0  509.75   42.80
  -3  -5   0  516.55   42.60
  -3  -5   0  483.35   42.90
   3  -5   0  500.85   42.50
  -3  -5   0  460.95   42.50
   3  -5   0  488.85   42.60
  -3  -5   0  523.05   42.40
   3  -5   0  524.85   42.50
   3  -5   0  463.45   42.60
   3  -5   0  445.66   42.70
  -3  -5   0  429.36   42.50
   3   5   0  441.26   42.40
  -3   5   0  483.65   42.60
  -3   5   0  462.65   43.00
   3   5   0  462.35   42.30
  -3   5   0  428.46   42.40
  -3   5   0  447.66   42.30
   3   5   0  520.95   42.40
  -3   5   0  522.85   42.60
  -4  -5   0  137.39   13.30
   4  -5   0  167.98   13.60
   4  -5   0  141.29   13.50
  -4  -5   0  152.28   13.50
  -4  -5   0  155.58   14.00
   4  -5   0  161.08   13.50
   4  -5   0  143.89   13.70
   4   5   0  151.38   13.30
   4   5   0  132.59   13.10
  -4   5   0  145.29   13.40
  -4   5   0  156.18   13.60
  -4   5   0  144.89   14.10
   4   5   0  131.79   13.60
   4   5   0  137.89   13.40
   5  -5   0 1667.83  134.49
   5  -5   0 1573.94  134.69
  -5  -5   0 1624.74  134.39
   5  -5   0 1540.15  134.39
  -5  -5   0 1519.55  134.39
  -5   5   0 1473.25  134.29
  -5   5   0 1556.34  134.59
  -5   5   0 1409.56  134.99
   5   5   0 1428.66  134.39
   5   5   0 1585.84  134.29
  -5   5   0 1433.96  134.29
  -6  -5   0   19.20    2.80
  -6  -5   0   23.30    2.70
   6  -5   0   23.20    3.10
   6  -5   0   24.70    3.80
   6   5   0   17.00    2.50
   6   5   0   17.00    2.60
   6   5   0   17.10    2.30
  -6   5   0   25.10    3.00
  -6   5   0   19.20    3.10
  -6   5   0   18.10    3.40
   6   5   0   17.90    3.00
  -6   5   0   18.40    2.90
   7  -5   0   29.90    3.80
   7  -5   0   21.20    3.80
  -7  -5   0   23.70    3.00
  -7  -5   0   31.10    3.20
  -7  -5   0   16.30    3.10
   7   5   0   25.20    3.10
   7   5   0   21.20    2.70
  -7   5   0   14.40    3.70
   7   5   0   22.10    3.50
  -7   5   0   24.40    3.30
  -7   5   0   20.20    3.60
  -7   5   0   24.90    3.50
   7   5   0   24.30    3.10
   8  -5   0   23.60    3.80
  -8  -5   0   27.90    3.70
   8  -5   0   26.00    4.20
  -8  -5   0   28.90    3.40
  -8   5   0   19.40    4.20
   8   5   0   23.80    3.20
  -8   5   0   23.90    3.30
   8   5   0   20.40    3.80
  -8   5   0   21.10    3.90
  -8   5   0   26.10    3.70
   8   5   0   18.30    3.20
  -9  -5   0   26.40    3.40
   9  -5   0   20.40    3.70
   9  -5   0   20.90    4.20
  -9  -5   0   29.30    3.60
  -9   5   0   18.00    2.90
  -9   5   0   18.40    4.20
   9   5   0   26.60    3.70
   9   5   0   27.80    4.00
   9   5   0   22.40    3.50
  -9   5   0   24.50    3.90
  -9   5   0   17.90    3.70
  10  -5   0   39.60    5.90
  10  -5   0   43.40    5.90
 -10   5   0   36.30    6.40
 -10   5   0   48.30    6.10
  10   5   0   45.00    5.90
 -10   5   0   41.10    6.10
  10   5   0   47.20    5.60
  10   5   0   49.40    6.00
 -10   5   0   43.00    4.80
  11  -5   0    4.50    3.00
  11  -5   0    2.40    2.70
 -11  -5   0    4.70    2.10
 -11  -5   0    5.80    2.40
  11   5   0   -1.90    3.20
 -11   5   0    2.70    3.20
 -11   5   0    3.10    3.00
 -11   5   0   -2.70    2.80
  11   5   0   -0.60    3.00
  11   5   0    2.30    3.00
  12  -5   0    0.90    3.20
 -12  -5   0    3.00    2.60
 -12  -5   0    4.60    2.30
  12  -5   0   -1.00    2.90
 -12   5   0    3.00    3.70
  12   5   0    2.40    3.40
 -12   5   0    1.50    3.80
  12   5   0    8.80    4.00
 -12   5   0    4.80    3.70
  12   5   0   -1.00    3.30
  13  -5   0    2.20    3.50
 -13  -5   0    6.20    3.30
 -13  -5   0    1.60    2.60
  13  -5   0    4.50    3.80
  13   5   0    8.50    4.00
 -13   5   0   -1.90    3.80
 -13   5   0    7.80    4.30
  13   5   0    6.90    4.60
  13   5   0    5.30    3.70
 -13   5   0    2.80    4.30
 -14  -5   0   63.49    7.80
 -14  -5   0   54.69    7.10
  14  -5   0   57.39    8.50
  14  -5   0   44.70    7.60
 -14   5   0   37.90    8.30
  14   5   0   57.99    8.60
  14   5   0   50.09    7.50
 -14   5   0   35.10    7.70
 -14   5   0   37.50    8.00
 -15  -5   0    1.50    4.50
  15  -5   0   16.60    5.20
  15  -5   0   11.00    4.70
 -15  -5   0    4.80    3.60
 -15   5   0    5.40    6.20
  15   5   0   18.70    6.70
  15   5   0   12.00    5.50
  15   5   0    6.40    5.40
 -15   5   0    4.90    5.70
   0  -6   0   42.40    4.20
   0  -6   0   29.70    4.00
   0  -6   0   46.30    4.10
   0   6   0   32.50    3.90
   0   6   0   38.80    3.90
   0   6   0   46.80    4.70
   0   6   0   38.30    4.10
  -1  -6   0    7.00    1.50
  -1  -6   0    4.60    1.30
   1  -6   0    6.60    2.00
   1  -6   0    7.30    2.00
   1  -6   0    7.80    1.40
  -1  -6   0    6.50    1.50
  -1  -6   0    7.70    1.60
   1  -6   0    7.20    1.70
  -1  -6   0    4.50    1.40
   1  -6   0   10.90    1.80
  -1   6   0    6.80    2.00
   1   6   0    7.00    1.90
   1   6   0    9.60    1.40
   1   6   0    8.50    1.00
   1   6   0    6.10    1.50
  -1   6   0    8.40    1.60
  -2  -6   0  106.49   10.80
   2  -6   0  114.09   10.30
   2  -6   0  103.69   10.80
   2  -6   0  113.59   10.50
   2  -6   0  127.19   10.70
   2  -6   0  100.39   10.60
  -2  -6   0  110.09   10.40
  -2  -6   0  111.49   10.50
  -2  -6   0   98.69   10.50
   2  -6   0  116.39   10.60
   2   6   0  125.19   10.10
  -2   6   0  111.59   11.00
   2   6   0  112.09   10.20
  -2   6   0  120.79   10.20
   2   6   0  123.39   10.30
  -2   6   0   98.09   10.50
  -2   6   0   96.59   10.30
   2   6   0  127.59   11.40
  -3  -6   0   67.69    5.80
   3  -6   0   53.99    5.80
   3  -6   0   54.79    5.90
  -3  -6   0   60.69    5.60
  -3  -6   0   50.49    6.10
   3  -6   0   53.09    5.60
   3  -6   0   60.89    5.60
   3  -6   0   58.59    5.90
  -3  -6   0   63.29    5.70
  -3  -6   0   52.39    5.40
   3   6   0   60.79    5.50
  -3   6   0   55.79    5.60
  -3   6   0   49.20    6.20
  -3   6   0   51.49    5.60
   3   6   0   47.30    5.70
  -3   6   0   50.39    5.30
  -4  -6   0   16.80    2.20
  -4  -6   0   14.00    2.30
   4  -6   0   17.00    2.80
   4  -6   0   13.70    2.30
   4  -6   0   15.10    2.30
   4  -6   0    8.80    2.40
  -4  -6   0   14.90    2.30
   4  -6   0   17.30    2.70
   4   6   0   16.30    1.90
   4   6   0   11.50    2.20
  -4   6   0   16.40    3.20
  -4   6   0   14.50    2.00
   4   6   0   13.20    1.90
  -4   6   0   18.70    2.60
  -4   6   0   17.00    2.60
  -4   6   0   11.60    2.30
   4   6   0   13.00    1.80
   5  -6   0   47.80    5.50
   5  -6   0   51.89    5.40
   5  -6   0   62.49    5.90
  -5  -6   0   53.09    5.40
  -5  -6   0   49.10    5.30
  -5   6   0   52.09    5.40
   5   6   0   43.50    5.30
   5   6   0   57.19    5.10
   5   6   0   50.49    5.20
  -5   6   0   60.39    5.60
  -5   6   0   49.30    6.20
  -5   6   0   47.60    5.50
   5   6   0   46.60    4.80
  -6  -6   0  303.07   26.20
   6  -6   0  330.27   26.40
   6  -6   0  310.27   26.70
  -6  -6   0  301.37   26.30
   6   6   0  270.37   26.20
  -6   6   0  306.37   26.50
  -6   6   0  284.47   26.20
   6   6   0  287.77   26.10
   6   6   0  276.97   25.70
  -6   6   0  265.77   26.10
  -6   6   0  266.47   27.00
  -7  -6   0  107.99    9.50
   7  -6   0  103.49   10.40
  -7  -6   0   97.19    9.50
   7  -6   0  111.39    9.80
   7   6   0   92.09    9.00
   7   6   0  111.69    9.50
  -7   6   0   88.29   10.50
   7   6   0   89.89    9.30
  -7   6   0   98.09    9.60
  -7   6   0   99.49    9.90
  -7   6   0   86.69    9.60
   7   6   0   85.19    9.70
   8  -6   0  296.77   28.80
  -8  -6   0  315.37   28.30
   8  -6   0  343.87   28.70
  -8   6   0  331.17   28.00
   8   6   0  335.77   28.40
   8   6   0  311.17   27.90
  -8   6   0  289.47   28.60
  -8   6   0  277.27   28.20
   9  -6   0   89.89    8.50
  -9  -6   0   73.59    7.70
   9  -6   0   72.99    8.60
  -9  -6   0   82.39    7.90
   9   6   0   84.89    7.90
  -9   6   0   67.89    8.40
  -9   6   0   68.19    8.00
   9   6   0   83.29    8.30
  -9   6   0   64.39    9.00
   9   6   0   69.79    7.90
 -10  -6   0   43.40    5.20
  10  -6   0   43.10    6.20
  10  -6   0   47.70    6.00
 -10  -6   0   51.09    5.30
  10   6   0   44.60    5.80
 -10   6   0   40.60    7.10
 -10   6   0   44.60    6.20
  10   6   0   44.10    5.70
 -10   6   0   32.80    6.00
  10   6   0   35.00    5.70
 -10   6   0   37.70    4.80
 -11  -6   0   41.50    5.00
  11  -6   0   33.00    5.80
  11  -6   0   31.10    5.40
 -11  -6   0   39.70    4.90
 -11   6   0   33.10    5.00
 -11   6   0   22.80    5.60
 -11   6   0   37.50    6.70
  11   6   0   30.20    5.20
  11   6   0   32.50    5.20
  11   6   0   34.30    5.10
 -12  -6   0    8.50    3.00
  12  -6   0    4.70    3.40
 -12  -6   0   14.80    3.00
 -12   6   0   14.60    4.80
 -12   6   0    6.80    4.00
  12   6   0    4.50    5.40
 -12   6   0   14.60    3.90
  12   6   0   16.00    4.20
  13  -6   0   -3.10    3.60
  13  -6   0    3.50    3.60
 -13  -6   0    7.70    2.80
 -13  -6   0   -4.00    2.80
 -13   6   0    0.80    4.10
 -13   6   0    1.30    4.50
 -13   6   0    1.30    4.30
  13   6   0    2.60    3.80
  13   6   0    4.90    4.90
  13   6   0    1.00    3.90
  14  -6   0    3.80    4.20
 -14  -6   0    2.10    3.00
 -14  -6   0    2.40    3.70
  14  -6   0    1.70    4.30
  14   6   0    3.00    4.50
 -14   6   0    3.00    5.50
  14   6   0    7.10    4.70
 -14   6   0    2.30    5.20
  14   6   0   -0.90    5.60
  15  -6   0   28.10    7.50
  15  -6   0   47.10    8.10
 -15  -6   0   54.89    7.80
 -15  -6   0   40.70    6.50
 -15   6   0   40.10    8.60
  15   6   0   58.69    8.10
  15   6   0   62.49    8.80
 -15   6   0   44.60    9.60
  15   6   0   40.60    9.30
   0  -7   0    2.10    1.10
   0  -7   0   -0.10    0.70
   0  -7   0   -1.90    1.60
   0  -7   0    2.80    1.40
   0   7   0    1.40    1.20
   0   7   0    0.80    1.60
   0   7   0    1.30    0.90
  -1  -7   0   -0.20    1.00
   1  -7   0    2.70    1.40
   1  -7   0   -0.80    1.00
  -1  -7   0   -0.10    1.10
  -1  -7   0    1.10    1.10
   1  -7   0    1.00    0.90
  -1  -7   0    2.90    1.90
  -1  -7   0    0.80    0.90
   1  -7   0    2.60    1.50
   1  -7   0    1.50    1.90
  -1   7   0   -0.70    1.10
  -1   7   0   -0.10    1.30
   1   7   0    2.00    0.60
  -1   7   0    2.60    1.80
   1   7   0    1.40    1.40
   1   7   0    0.40    0.70
  -1   7   0    3.50    1.30
   1   7   0    2.20    1.50
  -2  -7   0 1255.57  113.19
   2  -7   0 1312.97  113.29
   2  -7   0 1342.17  113.39
   2  -7   0 1299.07  113.49
  -2  -7   0 1293.97  113.19
  -2  -7   0 1108.49  113.39
  -2   7   0 1190.28  113.09
   2   7   0 1328.77  112.89
   2   7   0 1381.06  113.09
  -2   7   0 1239.28  113.69
   2   7   0 1391.96  113.79
  -3  -7   0   12.00    2.20
  -3  -7   0   10.90    2.20
   3  -7   0   12.80    2.40
   3  -7   0   13.50    2.60
   3  -7   0    9.80    2.40
  -3  -7   0    9.40    2.70
  -3  -7   0    8.90    1.90
   3  -7   0   13.10    2.20
   3  -7   0   11.90    2.10
  -3  -7   0   16.10    2.40
  -3   7   0   13.20    2.90
   3   7   0   15.30    1.90
   3   7   0   14.20    1.60
  -3   7   0   10.20    2.00
  -3   7   0   12.10    1.70
  -3   7   0   11.50    2.30
   3   7   0   11.90    1.90
  -4  -7   0   57.19    5.20
   4  -7   0   55.89    5.90
   4  -7   0   43.00    5.50
  -4  -7   0   53.49    5.40
   4  -7   0   54.39    5.40
   4  -7   0   46.20    5.30
  -4  -7   0   49.50    5.30
  -4   7   0   52.39    5.00
  -4   7   0   48.10    5.30
  -4   7   0   42.60    6.10
   4   7   0   45.10    5.10
   4   7   0   56.29    5.10
   4   7   0   48.00    4.90
  -5  -7   0    0.10    1.20
   5  -7   0    2.40    1.70
  -5  -7   0   -0.30    1.10
   5  -7   0    0.40    2.00
   5  -7   0    1.30    1.20
   5  -7   0   -0.60    1.30
   5   7   0    0.10    0.90
   5   7   0    2.00    0.80
  -5   7   0    1.40    1.00
  -5   7   0    1.10    2.20
   5   7   0    2.00    0.90
  -5   7   0    1.50    1.50
   5   7   0    0.30    1.50
   6  -7   0   66.89    6.50
   6  -7   0   64.69    6.80
  -6  -7   0   63.49    6.30
  -6  -7   0   62.29    6.20
  -6   7   0   54.69    7.20
   6   7   0   61.69    6.10
  -6   7   0   62.59    6.50
   6   7   0   48.80    6.30
   6   7   0   53.89    5.60
   7  -7   0   57.49    6.80
   7  -7   0   65.19    6.60
  -7  -7   0   52.89    6.20
  -7  -7   0   64.49    6.40
   7   7   0   70.09    6.40
   7   7   0   50.19    6.80
  -7   7   0   61.39    7.80
   7   7   0   57.99    6.20
  -7   7   0   56.29    6.70
  -7   7   0   50.99    6.60
  -7   7   0   64.49    6.60
   8  -7   0    3.40    2.40
   8  -7   0    8.90    2.50
  -8  -7   0    6.40    2.40
  -8  -7   0    6.10    2.10
  -8   7   0    4.50    2.60
  -8   7   0    4.60    2.60
  -8   7   0    4.50    2.20
  -8   7   0    0.40    2.90
   8   7   0    2.50    1.80
   8   7   0    3.50    1.90
   8   7   0    0.20    2.90
  -9  -7   0   42.20    5.20
   9  -7   0   41.40    5.80
   9  -7   0   36.80    6.00
  -9  -7   0   45.80    5.20
   9   7   0   46.00    5.60
   9   7   0   47.10    5.10
  -9   7   0   37.50    5.40
  -9   7   0   36.20    6.00
   9   7   0   40.40    5.50
  -9   7   0   42.30    5.10
  -9   7   0   43.10    7.10
 -10  -7   0   24.60    3.80
  10  -7   0   24.30    4.50
  10  -7   0   28.60    5.20
 -10  -7   0   30.90    4.00
 -10   7   0   17.20    3.20
  10   7   0   22.00    3.90
  10   7   0   20.80    4.10
  10   7   0   26.20    4.10
 -10   7   0   16.20    5.20
 -11  -7   0    2.10    2.10
 -11  -7   0   10.90    2.80
  11  -7   0    1.70    3.00
  11  -7   0   -1.40    2.80
  11   7   0    5.70    3.10
 -11   7   0    4.40    3.10
  11   7   0    3.20    3.40
  11   7   0    3.20    3.20
 -11   7   0    1.10    3.90
 -11   7   0   -1.50    3.80
  12  -7   0    5.60    3.60
  12  -7   0   -0.50    3.60
 -12  -7   0    2.60    2.30
 -12  -7   0    7.60    2.90
  12   7   0   11.20    3.80
 -12   7   0    7.00    4.70
  12   7   0    0.20    3.70
 -12   7   0    6.20    3.40
 -12   7   0    0.90    4.60
  12   7   0    8.20    4.10
  13  -7   0    4.50    4.10
 -13  -7   0   -1.90    3.00
 -13  -7   0   -0.20    2.70
  13  -7   0    7.40    4.10
  13   7   0    6.80    4.40
 -13   7   0   -1.80    4.70
 -13   7   0    4.10    5.10
  13   7   0    3.80    4.90
  13   7   0    6.80    4.20
  14  -7   0   11.90    5.10
  14  -7   0   18.40    5.40
 -14  -7   0   11.50    4.20
 -14  -7   0    2.90    3.20
 -14   7   0   -1.30    5.20
  14   7   0   -0.30    4.90
  14   7   0   20.40    6.20
  14   7   0    7.10    5.00
 -14   7   0    5.90    6.00
 -15  -7   0   -1.00    4.30
  15  -7   0    9.70    7.00
 -15  -7   0    4.00    3.90
  15  -7   0    3.00    5.50
 -15   7   0    8.30    6.80
  15   7   0   -4.00    7.00
 -15   7   0    0.10   10.50
   0  -8   0   53.49    5.60
   0  -8   0   56.49    5.80
   0   8   0   53.39    5.40
   0   8   0   45.70    5.50
   0   8   0   64.39    6.50
  -1  -8   0    8.70    2.10
  -1  -8   0    6.70    2.00
   1  -8   0    9.60    1.90
  -1  -8   0    8.70    1.80
   1  -8   0    9.40    2.00
  -1  -8   0    3.00    2.40
  -1  -8   0    8.50    1.80
   1   8   0   10.50    1.80
  -1   8   0    6.50    2.60
   1   8   0   10.70    1.40
   1   8   0   15.40    2.10
   1   8   0    7.20    2.30
  -1   8   0    5.40    2.00
   1   8   0    7.90    2.50
  -1   8   0   12.00    1.80
   2  -8   0  152.48   13.50
  -2  -8   0  129.29   13.20
   2  -8   0  138.99   13.20
  -2  -8   0  131.39   13.10
   2   8   0  148.79   12.90
  -2   8   0  136.59   13.90
   2   8   0  155.28   13.00
   2   8   0  139.99   13.80
  -2   8   0  134.79   13.10
   3  -8   0    6.20    1.80
  -3  -8   0    2.40    1.30
   3  -8   0    3.70    1.60
  -3  -8   0    4.10    1.60
  -3  -8   0    5.70    1.50
   3  -8   0    5.10    2.30
   3  -8   0    1.90    1.20
  -3  -8   0    3.50    1.40
  -3   8   0    2.50    1.50
  -3   8   0    1.70    2.10
   3   8   0    3.90    1.30
   3   8   0    2.90    1.20
  -4  -8   0   86.79    9.00
   4  -8   0   95.49    9.00
  -4  -8   0   99.29    9.10
  -4  -8   0   93.39    8.80
   4  -8   0   92.49    9.00
   4  -8   0   84.29    9.40
   4  -8   0  108.29    9.40
   4   8   0   90.19    8.60
  -4   8   0   96.09    8.60
  -4   8   0   88.19    9.90
   4   8   0   93.49    8.60
   4   8   0   85.59    8.60
  -4   8   0   82.69    8.90
  -4   8   0   94.99    9.10
   4   8   0   92.39    8.80
  -5  -8   0   60.19    6.30
   5  -8   0   63.29    6.40
   5  -8   0   68.39    6.90
   5  -8   0   61.99    6.80
  -5  -8   0   63.79    6.40
   5  -8   0   52.79    6.30
   5   8   0   53.59    6.10
   5   8   0   71.29    6.20
  -5   8   0   47.70    6.90
   5   8   0   69.69    6.00
  -5   8   0   64.69    5.90
   5   8   0   53.89    5.60
  -5   8   0   54.89    7.40
  -5   8   0   50.09    6.20
  -5   8   0   61.49    6.40
  -6  -8   0   92.79    8.50
  -6  -8   0   79.09    8.50
   6  -8   0   94.89    9.90
   6  -8   0   89.99    8.70
   6  -8   0   88.49    8.60
  -6   8   0   76.69    8.40
   6   8   0   88.39    8.40
   6   8   0   91.79    8.30
  -6   8   0   83.59    8.90
  -6   8   0   75.49    9.70
   6   8   0   73.19    8.40
  -6   8   0   86.09    8.70
   7  -8   0   37.90    4.60
   7  -8   0   37.80    5.30
   7  -8   0   27.50    4.10
  -7  -8   0   25.40    3.60
  -7  -8   0   29.60    4.00
  -7   8   0   26.30    4.20
   7   8   0   23.60    3.80
  -7   8   0   33.20    4.00
  -7   8   0   21.50    4.10
  -7   8   0   23.00    5.30
   7   8   0   22.30    3.00
   7   8   0   30.10    3.80
   8  -8   0    1.60    2.50
  -8  -8   0    3.30    1.70
  -8  -8   0    3.80    1.80
   8  -8   0    8.40    2.70
   8   8   0    0.60    3.00
  -8   8   0   -0.20    3.00
  -8   8   0    4.00    3.50
   8   8   0   -0.70    1.80
   8   8   0    2.90    1.60
  -8   8   0    5.40    2.60
   8   8   0    3.50    2.20
  -8   8   0    1.70    2.10
  -9  -8   0  387.76   32.10
   9  -8   0  336.67   32.80
  -9  -8   0  353.06   32.10
   9  -8   0  354.96   32.50
  -9   8   0  349.37   32.50
  -9   8   0  347.07   31.70
   9   8   0  349.57   31.60
   9   8   0  326.37   32.10
   9   8   0  379.86   32.30
 -10  -8   0  161.38   13.90
  10  -8   0  131.89   14.60
  10  -8   0  147.89   14.60
 -10   8   0  136.59   13.30
  10   8   0  134.09   14.00
 -10   8   0  162.58   14.80
  10   8   0  134.09   13.60
  10   8   0  145.29   14.30
  11  -8   0   30.70    5.30
 -11  -8   0   34.60    4.70
 -11  -8   0   28.70    4.60
  11   8   0   19.90    4.50
 -11   8   0   34.90    5.60
  11   8   0   24.10    5.10
  11   8   0   22.30    4.60
 -11   8   0   19.20    7.10
  12  -8   0    8.20    4.00
 -12  -8   0    9.10    3.70
  12  -8   0    8.90    4.20
  12   8   0   -1.40    4.30
 -12   8   0    2.90    4.90
 -12   8   0    8.90    4.80
  12   8   0    8.10    3.80
  12   8   0    6.60    4.00
 -13  -8   0    5.40    2.90
  13  -8   0    1.90    4.50
  13  -8   0    4.60    4.20
 -13  -8   0    2.00    3.20
  13   8   0   -1.80    4.70
 -13   8   0    8.10    6.20
 -13   8   0    1.00    5.10
  13   8   0   -6.90    4.20
  14  -8   0   -6.50    4.70
 -14  -8   0    0.10    3.30
  14  -8   0    3.70    4.00
 -14  -8   0   -2.10    3.80
 -14   8   0    2.90    6.10
  14   8   0  -13.10    5.60
  14   8   0   -0.10    5.30
 -14   8   0    8.60    6.10
  15  -8   0    7.30    5.70
 -15  -8   0    6.60    4.80
 -15  -8   0    2.40    4.80
  15  -8   0   11.50    6.00
 -15   8   0   -8.00    7.10
  15   8   0    3.20    6.20
  15   8   0    1.50    7.90
 -15   8   0   10.20    7.30
   0  -9   0   -0.90    1.00
   0   9   0   -1.20    0.90
   0   9   0    0.30    1.60
   0   9   0   -0.90    2.00
   1  -9   0  180.08   17.00
  -1  -9   0  172.78   17.10
   1  -9   0  191.68   17.30
  -1  -9   0  178.18   17.00
   1   9   0  183.28   16.80
   1   9   0  181.38   17.70
  -1   9   0  194.28   16.80
   1   9   0  172.18   17.00
  -1   9   0  195.78   17.90
   1   9   0  189.58   16.80
  -2  -9   0  168.08   15.40
   2  -9   0  162.18   15.40
   2  -9   0  170.68   15.70
  -2  -9   0  146.09   15.50
   2   9   0  179.08   15.20
   2   9   0  169.18   16.10
  -2   9   0  168.98   15.30
  -2   9   0  172.88   16.30
   2   9   0  175.38   14.90
   2   9   0  139.99   15.50
   2   9   0  163.98   15.10
  -3  -9   0  306.67   27.90
   3  -9   0  285.97   27.80
  -3  -9   0  294.97   28.00
   3  -9   0  322.97   28.20
  -3  -9   0  319.97   27.90
  -3   9   0  302.97   28.70
   3   9   0  313.57   27.50
  -3   9   0  299.07   27.70
   3   9   0  320.47   27.70
   4  -9   0   14.00    3.10
  -4  -9   0   10.70    2.60
  -4  -9   0    8.50    2.20
  -4  -9   0   11.20    2.30
   4  -9   0    8.50    2.20
   4  -9   0   16.10    2.70
   4   9   0   11.90    1.80
   4   9   0   15.80    2.20
  -4   9   0   10.60    1.80
  -4   9   0   12.10    2.40
   4   9   0   13.10    2.00
  -4   9   0    4.70    3.20
   4   9   0    9.10    2.10
  -5  -9   0   12.50    2.60
   5  -9   0   13.50    3.10
  -5  -9   0    9.10    2.30
   5  -9   0    7.50    2.60
   5  -9   0    8.80    2.40
  -5   9   0   15.30    2.00
   5   9   0   11.30    2.00
  -5   9   0   14.50    3.90
   5   9   0   11.90    2.10
  -5   9   0   14.70    2.70
  -5   9   0    4.80    1.90
   5   9   0   10.20    2.20
   5   9   0    8.30    1.60
   6  -9   0   96.69   10.40
   6  -9   0   98.39   10.10
   6  -9   0  101.19    9.90
  -6  -9   0  109.89   10.00
  -6  -9   0  112.89   10.00
   6  -9   0   96.99   10.70
  -6   9   0  101.29   10.50
   6   9   0   93.99    9.60
  -6   9   0   85.79    9.60
  -6   9   0   98.99   10.00
   6   9   0  107.69    9.80
  -6   9   0   87.09   11.00
   7  -9   0   23.30    3.60
  -7  -9   0   18.00    3.30
   7  -9   0   17.90    3.70
   7  -9   0   22.30    4.30
   7   9   0   14.80    3.40
  -7   9   0   22.10    4.10
  -7   9   0   27.00    4.10
   7   9   0   17.60    3.20
   7   9   0   22.20    2.60
  -7   9   0   14.60    4.70
   7   9   0   25.30    3.40
  -7   9   0   13.30    3.00
   8  -9   0   -2.20    2.10
   8  -9   0    3.50    2.80
  -8  -9   0    2.40    2.00
   8  -9   0   -0.10    2.10
  -8  -9   0    1.80    2.00
   8   9   0    3.80    2.10
  -8   9   0   -0.90    3.40
  -8   9   0   -1.40    2.50
  -8   9   0    0.20    3.40
  -8   9   0    0.40    2.20
   8   9   0   -1.30    3.00
   8   9   0    1.10    2.60
   8   9   0    0.70    1.90
  -9  -9   0   19.30    3.60
   9  -9   0   22.80    4.40
  -9  -9   0   23.80    3.70
   9  -9   0   24.10    4.80
   9   9   0   21.40    4.20
   9   9   0   19.50    4.70
   9   9   0   23.80    4.00
  -9   9   0   19.90    4.20
  -9   9   0   14.50    5.10
  -9   9   0   13.90    4.10
  10  -9   0  182.78   17.80
 -10  -9   0  175.18   17.00
  10  -9   0  175.18   17.30
 -10  -9   0  200.58   17.10
  10  -9   0  185.18   18.00
 -10   9   0  164.48   17.50
  10   9   0  177.78   17.20
 -10   9   0  138.29   18.50
  10   9   0  191.28   17.50
  11  -9   0   19.30    4.90
  11  -9   0   14.70    4.30
 -11  -9   0   29.20    4.20
 -11  -9   0   24.20    3.90
  11   9   0   17.70    4.10
 -11   9   0   23.00    5.10
 -11   9   0    9.20    5.40
  11   9   0   15.40    5.10
  11   9   0   23.90    8.60
 -12  -9   0   -1.00    2.80
  12  -9   0   -1.40    3.60
  12  -9   0   10.30    4.70
 -12  -9   0    2.90    2.80
  12   9   0   -1.70    3.90
  12   9   0    0.80    3.70
 -12   9   0   -5.60    4.50
 -12   9   0    1.20    5.30
  12   9   0   -1.20    4.00
  13  -9   0   28.80    6.00
  13  -9   0   14.80    5.30
 -13  -9   0   25.50    4.70
 -13  -9   0   13.90    4.00
  13   9   0   25.70    6.20
  13   9   0   16.90    5.80
 -13   9   0   24.90    6.50
 -13   9   0    4.00    6.40
 -14  -9   0   17.40    4.70
  14  -9   0   24.90    6.70
  14  -9   0   10.00    5.40
 -14  -9   0   24.20    4.80
  14   9   0    8.50    6.20
 -14   9   0   18.00    8.10
 -14   9   0   35.10    7.10
  14   9   0   16.20    7.20
   0 -10   0  144.29   15.00
   0 -10   0  157.88   14.80
   0  10   0  165.68   14.60
   0  10   0  158.78   15.70
   1 -10   0    7.70    2.00
  -1 -10   0    8.40    2.00
   1 -10   0    4.90    2.20
  -1 -10   0    4.00    2.10
  -1  10   0    2.90    2.60
  -1  10   0   12.20    2.10
   1  10   0    7.60    2.10
   1  10   0    5.80    2.80
   1  10   0    7.10    2.60
   1  10   0   11.20    1.90
   2 -10   0    7.00    2.00
  -2 -10   0    5.80    2.20
  -2 -10   0    9.40    2.10
  -2 -10   0    8.30    2.40
  -2 -10   0    5.90    2.50
   2 -10   0    9.50    2.50
   2  10   0    9.80    1.50
   2  10   0   10.70    2.10
   2  10   0    5.30    1.70
   2  10   0    9.80    2.90
  -2  10   0   12.30    3.50
  -2  10   0   10.30    2.00
   2  10   0    6.70    2.90
   3 -10   0  118.69   13.30
   3 -10   0  139.29   13.10
  -3 -10   0  136.39   13.30
  -3 -10   0  131.89   13.20
   3  10   0  142.69   12.70
  -3  10   0  127.59   12.90
   3  10   0  154.78   12.60
  -3  10   0  144.59   14.30
   4 -10   0    0.00    1.60
   4 -10   0    2.80    2.10
  -4 -10   0    2.10    1.50
  -4 -10   0    2.90    1.80
  -4 -10   0    2.30    1.90
   4  10   0    2.90    1.40
   4  10   0    3.40    1.40
  -4  10   0    3.90    2.80
  -4  10   0    2.50    1.60
   4  10   0    1.50    1.50
  -5 -10   0   29.90    3.90
  -5 -10   0   27.50    4.00
   5 -10   0   25.90    4.00
   5 -10   0   24.90    4.50
   5 -10   0   21.30    3.60
  -5 -10   0   25.70    3.60
   5  10   0   22.00    3.10
   5  10   0   21.80    2.90
   5  10   0   29.20    3.30
  -5  10   0   20.50    5.90
   5  10   0   24.30    3.50
  -5  10   0   22.50    3.40
  -6 -10   0   50.89    5.20
  -6 -10   0   38.60    5.10
   6 -10   0   41.10    5.00
   6 -10   0   37.80    5.30
   6 -10   0   42.50    5.70
   6  10   0   43.80    4.70
  -6  10   0   33.90    6.60
   6  10   0   37.40    3.90
   6  10   0   37.40    4.80
   6  10   0   36.80    4.40
  -6  10   0   33.10    4.80
  -6  10   0   42.00    5.40
   7 -10   0   20.70    4.10
  -7 -10   0   12.10    2.90
  -7 -10   0   17.00    3.20
   7 -10   0   11.10    3.50
   7 -10   0   20.20    3.40
  -7  10   0   16.40    5.30
   7  10   0   20.30    3.20
   7  10   0    9.30    2.70
  -7  10   0   19.60    3.70
   7  10   0   13.30    2.00
  -7  10   0   14.70    2.90
   7  10   0   15.20    2.80
  -8 -10   0   71.79    8.40
   8 -10   0   90.59    9.30
   8 -10   0   85.59    9.10
   8 -10   0   77.69    8.50
  -8 -10   0   85.99    8.50
  -8  10   0   68.89    8.00
  -8  10   0   70.99   10.30
   8  10   0   75.79    8.40
  -8  10   0   84.19    8.90
   8  10   0   97.69    8.60
   8  10   0   60.49    8.70
   8  10   0   77.89    7.60
   9 -10   0    1.10    3.30
   9 -10   0    0.10    2.50
  -9 -10   0   -1.20    2.20
  -9 -10   0    0.20    2.30
   9 -10   0    1.60    3.20
   9  10   0    1.50    3.50
  -9  10   0   -2.50    3.00
  -9  10   0    1.40    4.70
   9  10   0    1.80    2.70
  -9  10   0    1.00    2.20
   9  10   0    1.90    3.40
   9  10   0   -1.20    2.60
  10 -10   0    4.70    3.20
 -10 -10   0    6.00    2.70
  10 -10   0    5.40    3.50
 -10 -10   0    6.20    3.00
  10 -10   0    3.30    3.90
 -10  10   0   -2.40    3.70
 -10  10   0    3.30    4.90
  10  10   0    4.40    3.50
 -10  10   0    2.20    3.20
  11 -10   0   -2.00    4.20
 -11 -10   0    0.80    2.80
  11 -10   0    5.50    3.60
 -11 -10   0   -0.10    2.70
  11 -10   0    1.30    3.40
  11  10   0   -1.10    3.90
  11  10   0    0.40    3.70
  11  10   0    3.20    3.20
 -11  10   0   -3.80    4.10
 -11  10   0    7.80    5.40
  12 -10   0   31.40    5.80
  12 -10   0   30.60    6.40
 -12 -10   0   34.80    5.30
  12 -10   0   32.70    6.70
 -12 -10   0   23.30    4.80
 -12  10   0   24.90    7.50
  12  10   0   29.00    6.00
  12  10   0   29.90    6.40
 -12  10   0   29.60    6.40
  13 -10   0   65.49    9.50
  13 -10   0   49.50    9.50
 -13 -10   0   64.09    7.90
  13 -10   0   53.19    8.60
 -13 -10   0   68.99    8.20
 -13  10   0   51.19   10.40
  13  10   0   61.59    9.30
 -13  10   0   76.29    9.50
  13  10   0   48.90    9.00
  14 -10   0    1.10    6.70
  14 -10   0   -1.20    4.60
 -14 -10   0   10.10    4.80
 -14 -10   0    3.10    4.10
 -14  10   0   -3.70    7.20
  14  10   0    2.70    6.60
  14  10   0    5.70    6.60
   0 -11   0    2.00    1.60
   0 -11   0    3.90    2.30
   0  11   0    0.00    2.80
   0  11   0    4.10    1.60
  -1 -11   0   93.79   10.60
   1 -11   0  101.99   10.70
  -1 -11   0  101.69   10.30
  -1 -11   0   85.09   10.40
   1 -11   0   99.19   10.20
  -1  11   0  101.09   11.30
   1  11   0  120.19   10.20
   1  11   0  101.79   11.20
  -1  11   0  117.99   10.10
  -2 -11   0    1.10    1.60
   2 -11   0    1.70    1.70
  -2 -11   0   -0.10    2.10
  -2 -11   0    0.10    2.40
  -2 -11   0    0.80    1.80
   2 -11   0    0.50    1.90
  -2  11   0    1.70    1.40
   2  11   0    3.00    1.90
  -2  11   0    1.00    2.90
   2  11   0    3.20    1.10
   2  11   0    0.30    2.70
   2  11   0   -3.10    2.90
   2  11   0    3.30    1.50
  -3 -11   0   19.70    3.70
   3 -11   0   22.80    4.20
  -3 -11   0   16.40    3.40
   3 -11   0   24.20    3.60
  -3 -11   0   17.50    4.70
   3  11   0   34.50    5.30
  -3  11   0   28.00    5.40
   3  11   0   23.20    2.80
   3  11   0   27.90    3.40
  -3  11   0   24.60    3.50
   3  11   0   21.70    3.30
  -4 -11   0    9.60    2.40
   4 -11   0    6.80    2.80
  -4 -11   0    8.00    2.50
  -4 -11   0    4.40    2.40
   4 -11   0    7.70    2.50
   4  11   0    8.50    1.80
  -4  11   0    8.80    2.10
   4  11   0   11.10    2.00
   4  11   0    4.70    2.00
  -4  11   0    5.90    4.50
   5 -11   0   84.69    9.00
  -5 -11   0   89.29    8.60
  -5 -11   0   85.59    9.10
  -5 -11   0   96.19    9.20
   5 -11   0   84.59    9.50
   5  11   0   96.49    8.60
   5  11   0   89.49    8.30
   5  11   0   82.49    8.80
  -5  11   0   72.39   10.40
   5  11   0   84.79    8.30
  -5  11   0   87.89    8.70
   6 -11   0  133.39   15.20
   6 -11   0  165.08   15.20
  -6 -11   0  170.28   15.30
   6 -11   0  162.58   15.80
  -6 -11   0  157.18   15.30
  -6  11   0  161.88   14.80
   6  11   0  150.58   14.30
  -6  11   0  138.39   16.60
   6  11   0  168.48   15.10
  -6  11   0  165.08   14.70
  -7 -11   0   10.00    3.00
   7 -11   0    9.20    3.70
   7 -11   0   12.10    3.70
  -7 -11   0   17.10    3.40
  -7  11   0   11.80    4.90
   7  11   0   10.50    2.70
  -7  11   0   11.60    2.60
   7  11   0   12.00    2.80
   7  11   0   10.30    1.80
   7  11   0   14.90    2.30
   8 -11   0   10.50    3.50
   8 -11   0    9.40    3.80
  -8 -11   0    5.80    2.60
  -8 -11   0   10.80    3.10
   8 -11   0    4.90    2.80
  -8  11   0    8.90    3.40
   8  11   0    6.60    2.80
  -8  11   0    4.20    2.40
   8  11   0    9.00    2.40
   8  11   0    8.40    2.80
  -8  11   0   10.60    5.00
   8  11   0    6.50    2.10
   9 -11   0   -1.40    3.20
   9 -11   0    0.00    3.80
   9 -11   0   -0.70    2.60
  -9 -11   0    1.80    2.40
  -9  11   0    2.60    2.20
  -9  11   0    4.50    3.30
   9  11   0   -1.20    2.90
  -9  11   0   12.30    5.00
   9  11   0   -2.20    2.50
 -10 -11   0    9.20    3.10
 -10 -11   0   13.80    3.30
  10 -11   0    9.20    4.80
  10 -11   0    8.60    3.80
  10 -11   0    6.40    3.50
 -10  11   0    8.30    2.60
  10  11   0    9.40    4.40
  10  11   0   14.00    4.30
  10  11   0    7.70    4.00
 -10  11   0    0.00    5.70
 -10  11   0   10.20    4.10
  11 -11   0    4.70    4.00
  11 -11   0    7.50    4.90
  11 -11   0   -1.10    3.60
 -11 -11   0    4.10    3.30
  11  11   0   -3.60    3.90
 -11  11   0    0.50    6.00
  11  11   0    6.50    4.20
 -11  11   0   -3.10    4.40
  12 -11   0  -10.30    5.20
 -12 -11   0   -3.20    3.30
 -12 -11   0    3.60    3.50
  12 -11   0    7.40    4.30
  12 -11   0    0.20    4.50
  12  11   0   -8.40    4.30
 -12  11   0    1.10    5.00
 -12  11   0   -8.80    5.90
  12  11   0   -2.30    4.80
  13 -11   0   70.29    9.20
 -13 -11   0   76.59    8.50
  13 -11   0   45.30    9.60
 -13 -11   0   68.69    8.00
  13 -11   0   52.79    8.20
  13  11   0   45.30    8.80
  13  11   0   53.29    9.20
 -13  11   0   55.29    9.00
 -13  11   0   35.00   10.80
   0 -12   0    7.30    3.20
   0 -12   0   10.80    2.60
   0  12   0    5.10    1.90
   0  12   0   11.70    3.90
   1 -12   0    4.20    2.20
  -1 -12   0    1.00    2.70
  -1 -12   0    1.60    2.10
   1 -12   0   -1.90    2.40
  -1 -12   0    0.50    1.70
   1  12   0    0.70    3.30
  -1  12   0    4.60    1.70
  -1  12   0    3.10    3.60
   1  12   0    2.30    1.60
  -2 -12   0   24.90    3.90
  -2 -12   0   17.70    4.10
  -2 -12   0   16.40    3.80
   2 -12   0   28.00    4.80
   2  12   0   24.20    3.50
  -2  12   0   18.50    4.60
   2  12   0   22.90    3.40
  -2  12   0   22.00    3.30
   2  12   0   25.60    5.20
   2  12   0   14.80    4.30
   3 -12   0  200.88   20.80
  -3 -12   0  201.38   20.70
  -3 -12   0  188.58   20.70
  -3 -12   0  217.28   20.70
  -3  12   0  214.28   21.80
   3  12   0  253.87   21.90
   3  12   0  215.68   20.20
   3  12   0  239.48   19.90
  -3  12   0  238.38   20.30
   3  12   0  235.48   20.50
   4 -12   0    5.10    3.00
  -4 -12   0    2.10    1.90
  -4 -12   0    4.50    2.30
   4  12   0    1.90    1.60
  -4  12   0    3.30    1.90
   4  12   0    1.10    1.80
  -4  12   0    4.50    4.00
   5 -12   0   25.80    4.50
  -5 -12   0   25.30    3.60
  -5 -12   0   28.80    4.60
   5 -12   0   19.50    4.70
  -5  12   0   19.40    5.60
   5  12   0   17.10    3.50
   5  12   0   28.40    3.80
  -5  12   0   27.50    3.80
   5  12   0   25.70    3.30
   5  12   0   28.50    3.70
  -6 -12   0   17.40    3.50
   6 -12   0   24.50    4.80
  -6 -12   0   16.30    3.50
   6 -12   0   15.80    3.30
   6  12   0   16.10    3.30
   6  12   0   21.00    3.50
   6  12   0   19.00    2.60
   6  12   0   11.40    1.90
  -6  12   0    8.90    5.00
  -6  12   0   14.90    2.90
  -7 -12   0    1.30    2.30
   7 -12   0    3.90    2.90
   7 -12   0    9.00    3.40
   7 -12   0   -0.30    3.60
  -7 -12   0    8.00    2.90
   7  12   0    5.70    2.60
   7  12   0    8.00    2.60
   7  12   0   10.00    1.90
  -7  12   0    0.80    4.70
  -7  12   0    9.40    2.40
  -8 -12   0   -3.90    2.30
   8 -12   0    2.50    3.20
   8 -12   0   -0.10    4.00
   8 -12   0    3.10    2.70
  -8  12   0   -0.60    4.80
   8  12   0    0.30    2.70
  -8  12   0    3.60    2.10
  -9 -12   0    8.00    3.40
   9 -12   0   13.40    4.50
  -9 -12   0   15.50    3.60
   9 -12   0   12.40    3.80
   9 -12   0   12.80    5.10
  -9  12   0   14.30    2.70
   9  12   0   12.40    3.80
   9  12   0   11.30    3.90
  -9  12   0    4.40    4.10
 -10 -12   0    5.30    2.90
  10 -12   0   -1.50    5.00
 -10 -12   0    3.00    3.10
  10 -12   0    5.60    3.50
  10 -12   0   -0.10    3.70
  10  12   0   -1.20    4.70
 -10  12   0   -0.70    4.30
 -10  12   0    6.30    6.20
  10  12   0    2.70    3.80
  11 -12   0    4.80    3.80
  11 -12   0    0.60    5.70
 -11 -12   0    1.30    3.30
 -11 -12   0   -0.70    3.20
  11 -12   0    3.30    4.00
 -11  12   0    3.30    6.40
  11  12   0   -3.70    4.50
  11  12   0    0.60    4.30
 -11  12   0   -0.50    4.80
 -12 -12   0    5.40    4.10
  12 -12   0   10.50    5.40
 -12 -12   0    4.10    3.80
  12 -12   0    9.30    4.70
  12 -12   0   10.40    6.70
 -12  12   0    7.80    7.60
 -12  12   0    8.90    5.90
  12  12   0   10.10    5.60
  12  12   0   10.40    5.40
  13 -12   0    3.20    7.90
  13 -12   0   -1.20    5.60
  13 -12   0   -4.30    5.60
 -13 -12   0   12.10    4.20
 -13 -12   0    4.90    4.20
 -13  12   0   -0.60    6.90
  13  12   0    6.20    6.60
  13  12   0  -17.80    8.00
 -13  12   0   -8.50    8.20
   0 -13   0   -0.20    1.70
   0 -13   0   -5.40    2.80
   0  13   0    1.40    1.70
   1 -13   0   29.00    4.40
  -1 -13   0   21.10    5.00
   1 -13   0   30.70    5.40
  -1 -13   0   24.20    4.20
  -1 -13   0   18.90    4.80
  -1  13   0   30.00    5.80
  -1  13   0   34.00    4.00
   1  13   0   24.00    6.60
   1  13   0   28.00    4.00
   2 -13   0  222.98   22.70
  -2 -13   0  241.98   22.80
   2 -13   0  221.38   23.30
   2  13   0  274.37   22.70
  -2  13   0  226.28   23.90
   2  13   0  266.87   22.00
   3 -13   0   30.70    4.80
  -3 -13   0   26.40    5.10
  -3 -13   0   32.20    4.90
  -3 -13   0   35.20    6.30
   3 -13   0   30.70    5.70
   3  13   0   40.40    4.00
   3  13   0   30.10    4.50
  -3  13   0   25.90    6.20
   3  13   0   36.90    4.80
   4 -13   0    4.60    2.30
   4 -13   0    2.90    2.80
  -4 -13   0    4.10    2.30
  -4 -13   0    3.90    3.00
  -4 -13   0    2.50    2.70
  -4  13   0    7.70    4.50
   4  13   0    3.70    2.00
  -4  13   0    5.50    2.20
   4  13   0    6.60    2.80
   4  13   0    4.60    1.90
  -5 -13   0   12.10    2.90
   5 -13   0   12.00    3.90
  -5 -13   0   12.60    3.50
  -5 -13   0   10.40    3.20
   5 -13   0   10.50    3.10
  -5  13   0   12.50    5.00
   5  13   0   11.70    2.20
  -5  13   0   12.40    2.60
   5  13   0    9.60    2.80
   5  13   0   16.40    2.80
   6 -13   0   13.10    4.20
  -6 -13   0   14.60    3.70
   6 -13   0   11.80    3.10
  -6 -13   0   17.30    3.70
   6  13   0   18.30    3.60
   6  13   0   16.60    3.20
  -6  13   0   14.20    2.90
   6  13   0   15.50    2.70
  -6  13   0    5.10    4.90
   6  13   0    9.60    1.80
   7 -13   0   23.10    4.50
  -7 -13   0   21.30    4.30
   7 -13   0   27.50    5.60
   7  13   0   31.80    4.70
  -7  13   0   31.70    4.00
  -7  13   0   26.60    6.80
   7  13   0   23.70    4.50
   8 -13   0   -0.50    3.40
  -8 -13   0    4.80    3.00
  -8 -13   0    5.20    3.10
   8 -13   0    2.00    2.90
   8  13   0   -3.00    3.10
  -8  13   0    1.10    2.30
   8  13   0   -0.90    2.80
  -8  13   0    4.00    5.50
   9 -13   0    4.20    3.60
  -9 -13   0    3.90    3.50
   9 -13   0    5.50    4.00
   9 -13   0    1.10    5.30
  -9 -13   0    6.60    3.50
   9  13   0    1.10    3.50
  -9  13   0    1.20    2.30
   9  13   0    3.30    4.10
  -9  13   0    3.50    6.20
  10 -13   0    1.60    4.40
 -10 -13   0    2.40    3.40
  10 -13   0    0.30    5.90
  10 -13   0    2.20    3.70
  10  13   0   -2.10    4.40
 -10  13   0    8.40    6.60
  10  13   0    1.60    3.90
 -11 -13   0   35.70    6.00
  11 -13   0   43.90    6.50
 -11 -13   0   46.40    6.30
  11 -13   0   20.20    8.00
  11 -13   0   30.90    7.40
 -11  13   0   32.70    9.20
  11  13   0   42.20    7.40
  11  13   0   27.20    7.10
 -11  13   0   41.10    7.60
  12 -13   0    3.00    5.40
 -12 -13   0    7.60    4.30
  12 -13   0    2.60   11.80
 -12 -13   0   11.60    4.60
  12  13   0   12.10    6.30
 -12  13   0    5.10    6.20
 -12  13   0   -4.10    8.40
   0 -14   0  297.47   29.70
   0 -14   0  309.57   29.00
   0  14   0  330.97   28.70
   0  14   0  317.67   30.40
  -1 -14   0  125.69   13.80
   1 -14   0  115.99   14.00
  -1 -14   0  135.09   13.10
   1 -14   0  127.89   13.00
  -1 -14   0  110.59   13.50
   1  14   0  143.09   14.90
  -1  14   0  148.69   12.80
  -1  14   0  103.99   14.30
   1  14   0  151.98   12.90
  -2 -14   0  141.69   14.50
   2 -14   0  143.89   14.40
   2 -14   0  143.99   15.40
  -2 -14   0  132.89   15.10
  -2 -14   0  146.59   15.00
   2  14   0  171.68   16.50
  -2  14   0  167.78   16.50
   3 -14   0   23.20    4.10
   3 -14   0   24.70    5.20
  -3 -14   0   21.50    4.50
  -3 -14   0   19.40    4.00
  -3 -14   0   23.50    5.00
  -3  14   0   22.80    3.60
   3  14   0   21.20    3.80
  -3  14   0   22.10    5.80
   3  14   0   27.00    3.50
   4 -14   0   11.60    4.20
   4 -14   0    9.30    3.10
  -4 -14   0   14.30    3.90
  -4 -14   0   13.90    3.40
  -4 -14   0   13.00    3.70
  -4  14   0   13.70    2.80
  -4  14   0    7.20    4.90
   4  14   0   12.70    3.20
   4  14   0   19.70    2.90
   5 -14   0   26.30    4.40
   5 -14   0   22.10    5.70
  -5 -14   0   29.70    4.10
  -5 -14   0   31.10    4.90
  -5 -14   0   23.10    4.80
  -5  14   0   31.00    4.10
   5  14   0   35.40    4.60
  -5  14   0   30.50    7.20
   5  14   0   22.80    3.40
   5  14   0   34.90    5.10
   6 -14   0   28.50    4.70
  -6 -14   0   31.00    5.30
   6 -14   0   23.50    5.70
  -6 -14   0   28.90    4.90
   6  14   0   29.20    4.90
   6  14   0   25.40    4.40
  -6  14   0   28.70    7.20
  -6  14   0   27.00    4.50
   7 -14   0   28.70    5.10
  -7 -14   0   25.10    4.80
  -7 -14   0   26.70    4.90
  -7  14   0   30.00    3.90
  -7  14   0   23.60    7.10
   7  14   0   22.70    4.60
   7  14   0   20.20    4.40
   8 -14   0    7.10    5.00
   8 -14   0   15.30    4.00
  -8 -14   0   16.60    3.90
  -8 -14   0    9.70    3.80
   8  14   0   13.90    4.30
  -8  14   0   13.80    2.80
  -8  14   0    8.90    6.60
   8  14   0   13.10    3.80
   9 -14   0    4.70    4.20
  -9 -14   0    7.30    3.80
  -9 -14   0    1.10    3.40
   9 -14   0   10.30    3.90
  -9  14   0   11.80    7.30
   9  14   0    3.70    4.50
   9  14   0    7.60    4.40
 -10 -14   0   15.40    4.50
  10 -14   0    8.30    5.30
 -10 -14   0   13.00    4.40
  10 -14   0    9.20    4.70
  10  14   0   21.10    5.50
  10  14   0   16.10    5.70
 -10  14   0   10.10    8.00
  11 -14   0    1.80    4.70
 -11 -14   0    7.10    4.10
  11 -14   0    0.10    5.20
  11  14   0   -5.70    5.60
 -11  14   0   -3.10    8.00
   0 -15   0    3.20    3.60
   0 -15   0   -5.90    4.10
   0 -15   0    0.00    2.20
   0  15   0   -4.30    4.40
   0  15   0   -1.10    2.10
   1 -15   0   -2.50    4.00
   1 -15   0    4.20    2.40
  -1 -15   0    0.30    3.20
  -1 -15   0   12.40    4.60
  -1 -15   0    0.10    2.40
  -1  15   0    5.40    2.30
   1  15   0   12.10    5.40
   1  15   0    5.70    2.40
  -1  15   0   -7.60    4.50
   2 -15   0   41.50    7.00
  -2 -15   0   37.90    6.70
  -2 -15   0   28.90    6.00
  -2 -15   0   32.50    5.60
   2 -15   0   37.10    5.60
  -2  15   0   39.60    5.20
   2  15   0   40.30    5.60
   2  15   0   54.49    8.20
  -2  15   0   52.99    8.00
  -3 -15   0   11.90    3.40
  -3 -15   0   18.60    4.30
  -3 -15   0   17.50    4.80
   3 -15   0   18.10    5.30
   3 -15   0   13.70    3.50
   3  15   0   18.80    3.70
   3  15   0   13.40    2.70
  -3  15   0    8.60    5.70
  -3  15   0   18.70    3.30
   4 -15   0    5.70    2.80
   4 -15   0    8.70    4.10
  -4 -15   0    2.00    3.30
  -4 -15   0    4.30    3.40
  -4  15   0    8.90    6.00
   4  15   0    1.50    2.40
   4  15   0    1.50    2.70
  -4  15   0    5.80    2.40
  -5 -15   0   19.80    4.40
   5 -15   0   16.70    3.80
  -5 -15   0   12.70    4.20
   5 -15   0   14.40    5.20
  -5  15   0   14.50    6.40
   5  15   0   12.40    2.80
  -5  15   0   24.80    3.50
   5  15   0   18.60    4.00
   5  15   0   14.10    3.60
   6 -15   0   -1.90    4.50
   6 -15   0   -2.10    2.90
  -6 -15   0   -1.50    3.10
  -6 -15   0    2.60    3.40
   6  15   0    4.00    3.10
  -6  15   0    5.20    2.40
   6  15   0   -2.20    3.10
  -6  15   0   -6.30    5.80
   7 -15   0   -2.20    3.00
  -7 -15   0    0.40    3.30
   7 -15   0   -3.70    4.10
  -7 -15   0   -0.10    3.00
   7  15   0    3.20    3.30
   7  15   0   -3.70    3.60
  -7  15   0    2.70    6.80
  -7  15   0    0.20    2.20
   8 -15   0   24.80    6.80
   8 -15   0   24.90    5.00
  -8 -15   0   32.00    5.80
  -8 -15   0   27.70    5.30
   8  15   0   28.00    5.40
   8  15   0   27.70    5.80
  -8  15   0   31.20    4.20
  -8  15   0   25.70    8.60
   9 -15   0   12.60    4.70
  -9 -15   0   16.70    4.50
   9 -15   0   20.70    6.20
  -9 -15   0   11.70    4.30
  -9  15   0   20.50    8.40
   9  15   0   22.70    5.90
   9  15   0    9.60    8.50
  10 -15   0   -4.10    4.10
  10 -15   0    2.20    5.20
 -10 -15   0   -2.60    3.90
 -10  15   0    2.70    8.90
  10  15   0   -6.20    5.60
   0 -16   0   61.59    7.40
   0 -16   0   51.89    8.30
   0 -16   0   59.99    9.40
   0  16   0   58.99    9.60
   0  16   0   55.89    7.10
   1 -16   0   23.10    6.20
  -1 -16   0   17.60    5.00
   1 -16   0   33.10    5.00
  -1 -16   0   19.00    4.20
  -1 -16   0   17.00    6.10
   1  16   0   23.10    4.20
  -1  16   0   26.90    7.30
   1  16   0   29.50    7.00
  -1  16   0   33.60    4.60
  -2 -16   0  137.39   16.10
   2 -16   0  142.99   15.00
  -2 -16   0  181.18   17.80
  -2 -16   0  136.79   15.70
   2 -16   0  140.79   16.50
  -2  16   0  175.68   14.90
  -2  16   0  151.68   17.10
  -3 -16   0   25.10    5.70
   3 -16   0   28.50    4.90
   3 -16   0   35.50    6.90
  -3 -16   0   25.70    5.90
  -3 -16   0   33.10    5.40
  -3  16   0   18.90    7.20
   3  16   0   25.60    4.70
  -3  16   0   28.10    4.50
   4 -16   0   22.90    4.70
  -4 -16   0   17.20    4.70
  -4 -16   0   24.10    5.30
   4  16   0   21.10    3.90
  -4  16   0   24.80    3.90
  -4  16   0   23.70    7.40
   4  16   0   17.90    4.30
   5 -16   0   -0.50    3.00
  -5 -16   0   -0.90    3.60
   5 -16   0    5.70    4.80
  -5 -16   0   -7.60    2.90
  -5  16   0    0.40    2.40
  -5  16   0    6.90    6.60
   5  16   0    4.50    3.20
   6 -16   0   30.80    6.70
  -6 -16   0   27.60    5.30
   6 -16   0   25.00    5.00
  -6 -16   0   23.50    5.70
   6  16   0   16.20    5.00
   6  16   0   26.60    5.40
  -6  16   0   30.40    8.20
  -6  16   0   29.00    4.30
   7 -16   0    6.70    3.60
  -7 -16   0    5.00    3.80
   7 -16   0    9.30    5.60
  -7 -16   0   11.90    4.10
   7  16   0    4.30    4.40
   7  16   0    1.50    3.90
  -7  16   0   14.20    7.50
  -7  16   0    5.40    2.70
   8 -16   0   -8.00    3.40
  -8 -16   0    0.80    4.00
   8 -16   0    3.40    5.40
  -8 -16   0   -5.90    3.50
   8  16   0   -0.80    4.40
  -8  16   0   -5.90    7.40
   8  16   0   -9.50    4.80
   9 -16   0   -6.00    5.40
  -9 -16   0   -4.90    4.00
   9  16   0    7.20    5.60
   9  16   0   -7.20    5.70
  -9  16   0   -3.00    8.70
   0 -17   0   -4.50    2.70
   0 -17   0    9.80    5.70
   0 -17   0    2.30    4.10
   0  17   0   -1.30    2.70
   0  17   0   -9.40    5.60
  -1 -17   0    5.50    4.20
  -1 -17   0   -1.20    3.00
   1 -17   0    4.90    4.50
   1 -17   0   -4.70    5.60
  -1 -17   0   -0.30    6.30
   1  17   0    4.80    2.80
   1  17   0    2.10    6.00
  -1  17   0    1.00    2.70
  -1  17   0    3.70    6.40
   2 -17   0  115.49   15.10
  -2 -17   0  122.39   14.20
  -2 -17   0  105.19   13.60
   2 -17   0  118.39   13.40
  -2 -17   0  121.99   13.00
  -2  17   0  116.59   15.70
   2  17   0  132.19   15.60
  -2  17   0  133.09   12.60
   2  17   0  134.09   12.90
   3 -17   0    2.80    5.40
  -3 -17   0    8.80    3.60
   3 -17   0   10.30    3.60
  -3 -17   0   13.00    4.80
   3  17   0    3.00    3.40
  -3  17   0   10.70    6.70
  -3  17   0    8.50    3.10
  -4 -17   0    0.00    3.60
   4 -17   0   -2.20    3.10
   4 -17   0   -1.30    5.00
  -4 -17   0    5.70    4.30
   4  17   0    4.10    3.40
  -4  17   0    0.80    2.50
  -5 -17   0    1.70    3.70
  -5 -17   0   -2.30    4.00
   5 -17   0    6.00    3.50
   5 -17   0   -6.40    5.40
   5  17   0  -10.70    6.30
   5  17   0   -3.20    3.30
  -5  17   0   -1.90    2.70
  -5  17   0    2.40    7.20
   6 -17   0    0.90    5.90
  -6 -17   0    9.30    4.00
  -6 -17   0   -0.90    4.60
   6  17   0   -0.10    3.80
  -6  17   0    1.40    2.70
  -6  17   0   -4.90    7.70
   6  17   0   -3.80    4.40
  -7 -17   0   26.80    5.70
   7 -17   0   17.90    7.20
  -7 -17   0   15.80    5.40
   7 -17   0   27.10    5.70
  -7  17   0   40.90   10.20
   7  17   0   25.00    5.50
  -8 -17   0    0.70    4.40
   8 -17   0    7.80    6.40
  -8 -17   0    0.00    4.60
   8 -17   0    3.40    4.30
   8  17   0    1.20    5.90
   8  17   0    5.50    5.10
  -8  17   0   -0.50    8.80
   0 -18   0   14.10    7.00
   0 -18   0   11.30    4.10
   0 -18   0    6.60    5.30
   0  18   0   18.80    4.00
   0  18   0   29.60    8.00
   1 -18   0    5.40    3.60
  -1 -18   0    8.80    7.00
   1 -18   0   -1.00    6.90
   1 -18   0    6.50    5.10
  -1 -18   0    4.70    4.90
  -1 -18   0   12.20    3.90
  -1  18   0    7.70    7.40
  -1  18   0    7.20    3.40
   1  18   0    6.70    7.20
   1  18   0    2.90    3.40
   2 -18   0   80.49    9.30
  -2 -18   0   71.69    9.60
   2 -18   0   63.29   11.20
  -2 -18   0   60.79    9.70
   2  18   0   82.79    9.40
  -2  18   0   74.69   16.60
  -2  18   0   76.49    8.70
   3 -18   0  273.17   29.20
   3 -18   0  296.97   27.40
  -3 -18   0  288.37   27.60
  -3 -18   0  308.37   28.20
   3  18   0  290.37   27.50
  -3  18   0  273.87   29.70
   4 -18   0   18.80    4.80
  -4 -18   0   27.50    5.40
   4 -18   0   13.20    7.10
  -4 -18   0   15.70    6.10
   4  18   0   15.70    4.70
  -4  18   0   15.10    3.90
  -4  18   0   17.80    8.80
  -5 -18   0   27.80    6.00
   5 -18   0   12.10    4.60
   5 -18   0   10.20    7.10
  -5 -18   0   26.60    6.30
  -5  18   0   29.30    4.60
   5  18   0   20.80    5.50
  -5  18   0   18.00    9.10
  -6 -18   0    9.40    5.80
   6 -18   0   10.20    4.20
  -6 -18   0    3.40    5.00
   6 -18   0   -6.10    6.80
   6  18   0    8.30    6.50
  -6  18   0    3.20    3.50
  -6  18   0   15.50    9.20
   0 -19   0   -0.60    3.70
   0 -19   0   -3.20    5.20
   0  19   0   15.60    8.30
   0  19   0    2.30    3.80
   1 -19   0   10.30    8.10
   1 -19   0   -5.90    3.60
  -1 -19   0    5.40    3.90
  -1 -19   0    0.30    5.40
   1 -19   0    4.90    5.90
  -1  19   0   -2.80    3.40
   1  19   0    0.80    3.80
  -1  19   0   -6.00    7.60
   1  19   0   -4.50    8.10
   2 -19   0   11.00    4.50
  -2 -19   0    1.70    4.40
   2 -19   0   14.40    8.20
   2 -19   0    7.60    6.00
  -2 -19   0    9.60    5.60
   2  19   0   15.30    4.60
  -2  19   0   20.70    9.30
  -2  19   0   15.90    4.30
  -3 -19   0   18.70    5.30
   3 -19   0   14.90    5.00
  -3 -19   0   11.80    5.90
   3 -19   0    7.40    8.30
   3  19   0   15.40    5.20
  -3  19   0   25.90    9.40
  -3  19   0   16.80    4.30
  -4 -19   0   67.59   10.10
   4 -19   0   61.39    8.70
   4 -19   0   67.59   11.80
  -4 -19   0   66.19    9.90
  -4  19   0   58.49   12.30
  -4  19   0   68.99    8.50
 -16   0   1   -6.40    5.10
  16   0  -1    1.20    5.00
  16   0  -1    9.30    6.00
 -16   0   1    0.00    4.60
  16   0  -1    3.00    4.80
 -15   0   1   -1.90    3.80
  15   0  -1   -5.60    4.70
 -15   0   1    8.40    4.50
  15   0  -1   -0.30    4.40
  15   0  -1   -2.50    4.00
 -14   0   1    3.20    3.50
  14   0  -1    3.30    3.70
  14   0  -1    2.30    4.20
  14   0  -1   -2.90    3.70
 -14   0   1    3.40    3.10
  13   0  -1   -0.40    3.40
  13   0  -1    2.20    3.70
 -13   0   1   -2.80    3.00
  13   0  -1   -5.10    3.00
 -13   0   1    2.50    2.60
 -12   0   1    3.50    2.60
  12   0  -1   -0.50    3.00
  12   0  -1    0.00    3.30
 -12   0   1   -1.60    1.90
  12   0  -1    1.60    2.90
  11   0  -1   -4.90    2.80
 -11   0   1    0.30    1.90
  11   0  -1    2.30    2.70
  11   0  -1   -0.90    2.20
 -11   0   1   -0.20    1.60
  10   0  -1    4.20    3.20
  10   0  -1   -3.50    2.20
  10   0  -1    1.60    2.10
   9   0  -1    1.10    1.80
  -9   0   1    1.80    1.30
   9   0  -1    1.70    1.70
   9   0  -1   -0.90    1.90
  -9   0   1   -0.40    1.30
  -8   0   1    2.10    1.30
   8   0  -1   -2.30    1.50
  -8   0   1   -0.60    0.80
  -8   0   1   -0.80    0.90
   8   0  -1    0.60    2.40
   8   0  -1   -1.10    1.10
  -7   0   1   -0.10    0.80
  -7   0   1    1.80    1.10
   7   0  -1   -0.80    1.20
   7   0  -1   -0.60    0.80
   7   0  -1    0.80    1.20
  -6   0   1    2.10    0.80
  -6   0   1    0.70    0.90
   6   0  -1    0.90    0.80
   6   0  -1   -0.60    0.60
  -6   0   1    0.00    0.50
   6   0  -1    2.90    1.10
   6   0  -1    0.60    0.90
  -6   0   1    1.60    0.90
  -5   0   1    2.80    0.60
   5   0  -1    2.00    0.70
   5   0  -1    1.60    0.70
   5   0  -1    1.70    0.70
  -5   0   1    0.10    0.60
  -5   0   1    0.00    0.50
   5   0  -1    1.10    0.60
  -5   0   1    1.10    0.70
   5   0  -1   -0.20    0.40
  -5   0   1    0.80    0.60
   4   0  -1    0.60    0.60
  -4   0   1   -0.30    0.50
  -4   0   1   -0.20    0.50
  -4   0   1    0.30    0.40
   4   0  -1    0.50    0.50
   4   0  -1    0.00    0.30
   4   0  -1   -0.20    0.50
  -4   0   1   -0.10    0.30
   3   0  -1    1.60    0.50
  -3   0   1    3.20    0.60
  -3   0   1    0.30    0.40
   2   0  -1   -0.20    0.20
  -2   0   1    0.30    0.20
  -2   0   1   -0.20    0.30
   2   0  -1    0.20    0.30
   2   0  -1    0.30    0.10
  -2   0   1    0.20    0.20
  -2   0   1   -0.10    0.20
   2   0  -1    0.10    0.20
   2   0  -1    0.20    0.20
  -1   0   1    0.10    0.20
  -1   0   1    0.00    0.20
  -1   0   1    0.00    0.20
  -1   0   1    0.10    0.10
  -1   0   1    0.10    0.20
   0   0   1    0.20    0.10
   0   0   1    0.10    0.20
   0   0   1    0.40    0.10
   0   0   1    0.00    0.20
   0   0   1    0.20    0.10
  -1   0  -1    0.10    0.30
  -1   0  -1    1.10    0.20
  -1   0  -1    2.10    0.50
   1   0   1    2.80    0.60
  -1   0  -1    0.40    0.20
  -1   0  -1    0.40    0.30
  -2   0  -1    4.40    0.70
   2   0   1    0.80    0.50
  -2   0  -1    2.80    0.70
   2   0   1    4.70    0.90
   2   0   1    0.90    0.60
  -2   0  -1    1.90    0.50
  -3   0  -1    1.20    0.40
   3   0   1    1.50    0.80
   3   0   1    0.40    0.60
   3   0   1    1.40    0.60
  -3   0  -1    2.70    0.70
  -3   0  -1    1.30    0.70
  -3   0  -1    2.60    0.80
  -3   0  -1    3.00    0.70
   3   0   1    2.50    0.80
   4   0   1    0.60    0.70
   4   0   1    0.80    0.60
  -4   0  -1    0.00    0.60
   4   0   1    1.00    0.80
  -4   0  -1    0.00    0.40
   4   0   1    0.00    0.90
  -4   0  -1    2.10    0.80
  -4   0  -1    0.90    0.80
   4   0   1    0.00    0.80
  -4   0  -1   -0.10    0.50
   5   0   1    1.10    0.80
   5   0   1    0.90    1.00
   5   0   1    1.00    1.10
  -5   0  -1    0.50    0.70
  -5   0  -1    0.80    0.60
   5   0   1   -1.20    1.20
  -5   0  -1    0.30    1.00
   6   0   1   -2.00    1.50
  -6   0  -1   -0.40    0.90
  -6   0  -1    0.50    0.70
   6   0   1   -1.00    1.10
   6   0   1    0.50    1.10
   6   0   1    1.60    1.40
  -6   0  -1    0.30    0.70
   7   0   1    0.10    1.40
   7   0   1   -1.90    1.30
  -7   0  -1   -1.10    0.70
  -7   0  -1    0.90    1.00
   7   0   1    0.80    1.70
   8   0   1    0.80    1.70
   8   0   1   -0.60    1.80
   8   0   1   -0.50    2.00
  -8   0  -1    0.60    1.00
  -8   0  -1    0.70    1.20
   9   0   1   -0.90    1.90
   9   0   1    3.00    2.50
  -9   0  -1    1.40    1.60
  -9   0  -1    1.70    1.30
   9   0   1    1.20    2.20
  10   0   1   -4.60    2.10
  10   0   1    0.40    2.40
 -10   0  -1   -1.20    1.70
  10   0   1    0.60    2.90
 -10   0  -1   -1.40    1.50
  11   0   1   -1.30    3.50
  11   0   1   -0.10    2.50
 -11   0  -1   -0.40    1.90
 -11   0  -1    1.30    2.20
  11   0   1    0.50    2.90
 -12   0  -1   -0.10    2.40
  12   0   1    2.60    3.90
  12   0   1   -1.20    2.90
  12   0   1    2.50    3.00
 -12   0  -1    0.60    2.70
 -13   0  -1   -2.60    3.30
 -13   0  -1   -2.10    2.80
  13   0   1    3.80    3.70
  13   0   1   -6.30    4.10
  13   0   1    1.20    3.40
 -14   0  -1   -3.20    3.60
  14   0   1   -7.70    4.70
  14   0   1    0.40    3.90
 -14   0  -1    6.10    4.10
  15   0   1   -5.90    6.00
 -15   0  -1   -1.40    4.30
 -15   0  -1   -1.70    4.60
  15   0   1    1.60    4.60
  15   0   1   -1.60    5.00
  16  -1  -1   17.50    5.80
 -16  -1   1    9.80    5.70
 -16  -1   1    6.70    4.60
  16  -1  -1    8.40    5.20
  16   1  -1   12.90    5.60
  16   1  -1   13.80    5.50
 -16   1   1   10.10    5.60
 -16   1   1    6.70    5.70
  16   1  -1    7.00    6.30
 -15  -1   1   22.60    5.20
  15  -1  -1   20.30    5.50
  15  -1  -1   28.00    6.10
 -15  -1   1   30.70    6.40
  15  -1  -1   34.40    6.10
  15   1  -1   27.00    6.10
  15   1  -1   14.80    5.30
 -15   1   1   18.20    5.40
 -15   1   1   21.00    5.80
  15   1  -1   18.60    5.90
  14  -1  -1   34.90    6.40
 -14  -1   1   37.40    6.30
  14  -1  -1   26.30    5.50
 -14  -1   1   32.00    5.30
  14  -1  -1   36.20    5.90
  14   1  -1   39.10    6.40
  14   1  -1   36.70    6.60
  14   1  -1   43.50    6.20
 -14   1   1   19.90    5.40
 -14   1   1   26.90    5.70
  13  -1  -1  100.59   11.10
  13  -1  -1  101.19   11.10
 -13  -1   1  103.29   10.90
 -13  -1   1   99.19   10.30
  13  -1  -1  100.09   11.10
  13   1  -1   88.99   11.10
 -13   1   1   95.09   11.10
 -13   1   1  114.29   11.10
  13   1  -1   85.69   10.90
  13   1  -1  105.09   11.20
  12  -1  -1   18.70    4.20
 -12  -1   1   18.80    4.10
  12  -1  -1   20.60    4.10
  12  -1  -1   12.80    4.10
 -12  -1   1   15.40    3.30
 -12   1   1   18.60    4.50
 -12   1   1   20.80    4.00
  12   1  -1   22.80    4.40
  12   1  -1   15.40    4.40
  12   1  -1   18.30    4.30
  11  -1  -1   16.20    3.90
 -11  -1   1   19.30    3.10
  11  -1  -1   26.80    4.10
  11  -1  -1   17.40    4.00
 -11  -1   1   18.30    3.50
 -11   1   1   13.60    3.60
  11   1  -1   21.60    3.80
  11   1  -1   21.50    4.30
 -11   1   1   17.70    3.50
  11   1  -1   22.20    4.00
  10  -1  -1   62.69    7.40
 -10  -1   1   68.09    7.20
  10  -1  -1   56.39    7.30
 -10  -1   1   72.69    6.90
  10  -1  -1   51.19    7.50
 -10   1   1   73.19    7.70
  10   1  -1   73.39    7.50
 -10   1   1   62.59    7.00
  10   1  -1   75.59    7.40
  10   1  -1   73.99    7.20
   9  -1  -1   66.29    8.30
  -9  -1   1   91.89    7.90
   9  -1  -1   73.99    8.10
  -9  -1   1   85.19    8.10
  -9   1   1   71.19    8.30
  -9   1   1   74.29    7.90
   9   1  -1   82.89    8.20
   9   1  -1   81.49    8.40
   9   1  -1   81.39    7.80
  -9   1   1   82.89    7.50
   8  -1  -1  969.10   87.39
  -8  -1   1  973.40   87.39
  -8  -1   1  941.21   87.19
   8  -1  -1  970.10   87.49
   8   1  -1 1017.10   87.39
  -8   1   1 1009.90   86.99
   8   1  -1 1049.00   87.39
  -8   1   1  959.60   87.69
  -8   1   1  952.90   87.39
   8   1  -1 1057.29   87.19
   7  -1  -1   17.60    2.50
  -7  -1   1   17.00    2.20
   7  -1  -1   14.20    2.30
  -7  -1   1   14.60    2.40
   7  -1  -1   15.00    2.60
  -7  -1   1   17.20    2.00
  -7   1   1   18.30    1.90
   7   1  -1   16.50    2.20
   7   1  -1   18.90    2.40
   7   1  -1   17.70    2.30
  -7   1   1   13.90    2.70
  -7   1   1   16.40    2.50
  -6  -1   1  699.53   66.99
  -6  -1   1  778.82   67.19
   6  -1  -1  808.02   67.09
   6  -1  -1  760.92   66.99
  -6  -1   1  707.53   66.99
   6  -1  -1  792.42   67.09
   6  -1  -1  763.82   67.19
  -6   1   1  754.72   66.89
  -6   1   1  754.32   67.39
   6   1  -1  776.72   67.29
   6   1  -1  813.02   67.09
  -6   1   1  729.13   67.19
   5  -1  -1  259.87   20.70
   5  -1  -1  231.28   20.60
  -5  -1   1  223.98   20.40
   5  -1  -1  244.58   20.40
  -5  -1   1  233.38   20.50
  -5  -1   1  210.18   20.50
  -5  -1   1  221.08   20.40
   5  -1  -1  248.28   20.50
   5  -1  -1  248.48   20.50
   5   1  -1  212.78   20.40
   5   1  -1  232.08   20.50
  -5   1   1  204.38   20.50
   5   1  -1  235.18   20.60
  -5   1   1  211.18   20.70
  -5   1   1  226.28   20.40
  -5   1   1  231.38   20.30
   5   1  -1  241.78   20.50
   5   1  -1  223.68   20.50
  -5   1   1  224.68   20.50
  -4  -1   1   69.99    6.90
  -4  -1   1   72.29    7.00
  -4  -1   1   68.39    7.00
  -4  -1   1   75.79    7.00
   4  -1  -1   84.79    7.20
  -4   1   1   77.59    7.10
   4   1  -1   77.69    7.00
   4   1  -1   70.59    6.90
   4   1  -1   78.59    7.10
  -4   1   1   82.89    6.80
  -4   1   1   83.29    7.00
  -4   1   1   85.19    7.10
   4   1  -1   68.89    7.00
  -4   1   1   81.79    7.30
   3  -1  -1 1871.21  157.98
  -3  -1   1 1673.13  157.98
   3  -1  -1 1772.92  158.08
   3  -1  -1 1991.80  158.18
  -3  -1   1 1769.92  157.98
  -3  -1   1 1620.44  157.98
   3  -1  -1 1903.71  158.08
   3   1  -1 1845.32  157.98
  -3   1   1 1858.61  157.98
   3   1  -1 1924.01  158.08
   3   1  -1 1773.02  157.98
  -3   1   1 1826.12  157.88
  -3   1   1 1742.73  158.18
   3   1  -1 1878.91  158.28
   3   1  -1 1792.72  157.98
  -3   1   1 1699.23  158.28
  -3   1   1 1721.03  158.08
  -2  -1   1   30.20    2.60
  -2  -1   1   25.70    2.60
  -2  -1   1   26.20    2.80
   2  -1  -1   27.40    2.80
   2  -1  -1   29.80    2.70
   2  -1  -1   29.90    2.60
   2  -1  -1   23.60    2.70
  -2  -1   1   29.30    2.60
   2   1  -1   29.00    2.60
  -2   1   1   27.00    2.60
  -2   1   1   26.50    2.80
   2   1  -1   29.40    2.60
   2   1  -1   25.40    2.80
   2   1  -1   26.20    2.60
   2   1  -1   29.10    2.60
  -2   1   1   29.70    2.60
  -2   1   1   26.60    2.80
   1  -1  -1  261.17   23.10
   1  -1  -1  261.17   23.00
  -1  -1   1  237.88   23.00
   1   1  -1  284.47   23.10
   0  -1  -1  935.21   84.39
   0  -1   1  985.50   84.39
   0   1  -1  956.10   84.39
   0   1   1  920.71   84.29
   0   1  -1 1011.50   84.39
   1  -1   1 4542.75  410.46
  -1   1  -1 5019.60  410.56
  -1   1  -1 4503.25  410.46
   2  -1   1  721.83   64.19
  -2  -1  -1  733.43   64.09
  -2  -1  -1  700.23   64.09
   2  -1   1  756.12   64.19
  -2  -1  -1  686.63   63.99
  -2  -1  -1  782.72   64.09
  -2  -1  -1  781.62   63.99
   2  -1   1  813.62   63.99
   2  -1   1  691.13   64.19
  -2   1  -1  658.03   64.19
   2   1   1  783.52   64.09
  -2   1  -1  717.53   64.09
   2   1   1  707.23   64.09
  -2   1  -1  802.72   63.99
   2   1   1  672.33   64.09
  -2   1  -1  659.43   64.09
   3  -1   1 1606.74  156.58
  -3  -1  -1 1816.72  156.38
  -3  -1  -1 1756.12  156.48
   3  -1   1 1655.63  156.58
  -3  -1  -1 1819.42  156.38
   3  -1   1 1774.22  156.58
  -3  -1  -1 1966.90  156.48
  -3  -1  -1 1743.53  156.38
  -3   1  -1 1814.72  156.28
  -3   1  -1 1749.53  156.58
   3   1   1 1675.53  156.38
   3   1   1 1619.64  156.48
  -3   1  -1 1904.31  156.58
   3   1   1 1983.30  156.48
  -3   1  -1 1879.01  156.48
   4  -1   1  156.98   12.90
   4  -1   1  124.79   13.00
  -4  -1  -1  140.39   12.80
  -4  -1  -1  138.89   12.70
   4  -1   1  155.58   12.70
  -4  -1  -1  140.69   12.70
  -4   1  -1  143.39   12.70
  -4   1  -1  146.79   12.80
   4   1   1  134.89   12.90
  -4   1  -1  156.68   12.80
   4   1   1  155.38   13.00
   4   1   1  123.19   12.80
   4   1   1  118.49   12.80
  -5  -1  -1  215.68   18.10
   5  -1   1  194.58   18.40
  -5  -1  -1  209.68   18.10
  -5  -1  -1  213.18   18.10
   5  -1   1  175.98   18.40
   5  -1   1  215.08   18.10
  -5  -1  -1  223.88   18.20
   5   1   1  179.78   18.30
   5   1   1  179.38   18.30
  -5   1  -1  215.08   18.30
   5   1   1  196.18   18.20
  -6  -1  -1    7.10    1.40
   6  -1   1    5.70    1.30
  -6  -1  -1    5.40    1.10
   6  -1   1    7.50    1.80
   6  -1   1    4.80    1.70
   6  -1   1    7.30    1.90
  -6  -1  -1    3.30    1.30
  -6   1  -1    4.30    1.40
   6   1   1    2.90    1.50
   6   1   1    5.90    1.80
  -6   1  -1    6.20    1.20
   6   1   1    4.00    1.50
  -6   1  -1    5.70    1.40
   7  -1   1   18.70    3.20
   7  -1   1   19.10    3.20
   7  -1   1   18.50    3.20
  -7  -1  -1   20.20    2.60
  -7  -1  -1   20.00    2.30
  -7   1  -1   20.40    2.90
   7   1   1   12.40    2.80
   7   1   1   17.40    2.90
  -7   1  -1   19.80    2.50
   7   1   1   17.50    3.00
   8  -1   1   45.70    5.80
  -8  -1  -1   51.99    5.10
   8  -1   1   40.40    5.70
   8  -1   1   50.29    6.00
  -8  -1  -1   53.39    5.50
  -8   1  -1   59.69    5.40
   8   1   1   40.60    5.70
   8   1   1   55.39    7.80
  -8   1  -1   56.89    5.80
   8   1   1   46.60    5.90
  -9  -1  -1    7.00    1.70
   9  -1   1    0.60    2.10
   9  -1   1    3.50    2.80
   9  -1   1    4.80    2.60
  -9  -1  -1    7.50    2.00
  -9   1  -1    4.90    2.00
   9   1   1    6.20    2.40
   9   1   1    9.30    2.90
  -9   1  -1    5.20    1.90
   9   1   1    3.60    2.20
  10  -1   1    0.10    2.20
 -10  -1  -1    1.20    1.90
 -10  -1  -1    1.40    1.40
  10  -1   1    2.10    2.70
  10  -1   1   -0.20    2.50
  10   1   1    5.80    3.00
 -10   1  -1   -1.20    1.80
  10   1   1   -0.30    2.30
 -10   1  -1    0.70    2.00
 -11  -1  -1  143.39   13.10
  11  -1   1  143.29   14.20
 -11  -1  -1  158.48   13.80
  11  -1   1  144.39   14.00
  11  -1   1  133.19   13.80
 -11   1  -1  140.09   13.30
 -11   1  -1  133.19   13.70
  11   1   1  115.49   13.80
  11   1   1  127.29   13.80
  11   1   1  128.79   13.90
  12  -1   1   -3.80    2.80
 -12  -1  -1    1.90    2.80
  12  -1   1   -2.90    3.70
  12  -1   1    1.40    3.10
 -12  -1  -1    1.50    2.30
 -12   1  -1    0.00    2.60
 -12   1  -1   -1.30    2.80
  12   1   1    4.00    3.20
  12   1   1   -5.50    2.80
  12   1   1    2.10    3.90
  13  -1   1  103.09   12.30
 -13  -1  -1  111.89   11.00
 -13  -1  -1  112.29   11.40
  13  -1   1  106.09   11.80
  13  -1   1   95.89   11.30
 -13   1  -1   90.79   10.90
 -13   1  -1  100.89   11.70
  13   1   1  110.99   11.30
  13   1   1   79.69   11.80
  13   1   1  105.79   11.70
  14  -1   1   22.80    5.40
 -14  -1  -1   17.80    4.70
 -14  -1  -1   21.00    4.90
  14  -1   1   16.40    6.00
  14  -1   1   17.00    5.50
  14   1   1    9.20    5.30
 -14   1  -1   26.30    5.80
  14   1   1   26.30    5.40
 -14   1  -1   23.60    5.10
  14   1   1   14.60    4.80
  15  -1   1    9.30    4.80
 -15  -1  -1   11.20    4.30
 -15  -1  -1   21.60    5.90
  15  -1   1    5.00    6.50
  15  -1   1    9.50    5.20
  15   1   1   12.50    5.10
  15   1   1    8.10    6.20
  15   1   1   24.90    5.60
 -15   1  -1    4.90    5.30
 -15   1  -1    4.00    5.00
 -16  -2   1   52.69    8.60
  16  -2  -1   54.59    8.60
 -16  -2   1   44.90    7.60
  16  -2  -1   49.70    8.20
  16   2  -1   59.09    8.90
  16   2  -1   36.50    7.80
  16   2  -1   69.09    8.90
 -16   2   1   39.30    8.40
 -16   2   1   44.20    8.50
  15  -2  -1    2.00    4.10
 -15  -2   1   -1.60    3.30
  15  -2  -1   -1.60    3.80
  15  -2  -1   -7.50    5.00
 -15  -2   1   -7.10    3.70
 -15   2   1    4.60    4.60
 -15   2   1    5.70    4.60
  15   2  -1   -6.00    4.00
  15   2  -1   -6.70    4.90
  15   2  -1   -3.70    7.20
  14  -2  -1   12.30    4.70
  14  -2  -1   20.90    6.80
  14  -2  -1   17.00    4.90
 -14  -2   1   17.70    4.60
  14   2  -1   18.90    4.80
  14   2  -1   12.50    4.70
  14   2  -1   16.80    5.20
 -14   2   1   12.50    4.80
 -14   2   1    7.70    4.50
  13  -2  -1    1.40    3.10
 -13  -2   1   10.60    3.50
  13  -2  -1    2.90    3.80
  13  -2  -1    4.80    3.80
 -13  -2   1    2.20    2.40
 -13   2   1    7.70    4.00
 -13   2   1   -5.80    3.10
  13   2  -1    4.30    3.70
  13   2  -1    9.40    4.00
  13   2  -1    9.40    3.90
  12  -2  -1    0.20    3.10
 -12  -2   1    2.90    2.00
  12  -2  -1    0.20    3.00
  12  -2  -1   -1.60    2.50
 -12  -2   1    3.80    2.40
  12   2  -1   -0.80    2.70
 -12   2   1    2.90    2.80
  12   2  -1    1.30    3.20
 -12   2   1   -2.70    2.60
  12   2  -1    0.50    3.30
  11  -2  -1   14.10    3.20
  11  -2  -1    6.30    3.50
 -11  -2   1   12.60    2.90
  11  -2  -1    9.80    3.10
 -11  -2   1   12.00    2.50
 -11   2   1    8.60    3.10
  11   2  -1   13.60    3.20
  11   2  -1   12.30    3.30
  11   2  -1    7.10    3.20
 -11   2   1    8.50    3.10
  10  -2  -1   66.59    7.00
 -10  -2   1   60.29    6.20
  10  -2  -1   50.69    7.20
 -10  -2   1   63.59    6.60
  10  -2  -1   57.89    6.80
 -10   2   1   61.09    5.80
 -10   2   1   54.39    6.90
  10   2  -1   60.29    6.70
  10   2  -1   62.79    6.70
  10   2  -1   61.49    6.40
 -10   2   1   58.29    6.80
   9  -2  -1   61.19    6.90
   9  -2  -1   48.20    6.40
   9  -2  -1   50.49    6.50
  -9  -2   1   64.59    6.30
  -9  -2   1   59.49    6.10
  -9   2   1   54.69    6.50
  -9   2   1   63.69    5.70
   9   2  -1   68.69    6.20
  -8  -2   1  544.25   44.00
   8  -2  -1  453.15   44.10
  -8  -2   1  496.65   43.80
   8  -2  -1  463.75   44.00
   8  -2  -1  465.15   43.80
   8   2  -1  496.65   43.70
  -8   2   1  463.75   44.30
   8   2  -1  501.95   43.80
  -8   2   1  525.85   43.50
  -8   2   1  472.05   44.10
   8   2  -1  537.15   44.00
  -7  -2   1  194.88   17.10
   7  -2  -1  176.28   17.20
  -7  -2   1  206.88   17.30
   7  -2  -1  174.08   17.30
   7  -2  -1  183.98   17.50
   7   2  -1  190.48   17.10
   7   2  -1  183.88   17.20
  -7   2   1  189.58   17.70
  -7   2   1  191.48   16.90
   7   2  -1  204.68   17.30
  -7   2   1  192.88   17.50
   6  -2  -1  139.69   12.20
   6  -2  -1  141.99   12.30
  -6  -2   1  136.49   12.20
  -6  -2   1  123.09   12.10
   6  -2  -1  119.69   12.20
  -6  -2   1  148.99   12.30
   6  -2  -1  140.79   12.50
  -6   2   1  111.49   12.60
  -6   2   1  140.99   12.00
   6   2  -1  136.19   12.20
   6   2  -1  127.49   12.10
   6   2  -1  130.29   12.20
   6   2  -1  142.09   12.80
  -6   2   1  137.39   12.30
  -6   2   1  134.09   12.50
   5  -2  -1  163.88   14.00
   5  -2  -1  135.19   13.70
   5  -2  -1  172.38   13.80
  -5  -2   1  137.09   13.80
   5  -2  -1  170.38   13.80
  -5  -2   1  143.49   13.80
  -5  -2   1  170.38   13.80
  -5   2   1  159.88   13.70
   5   2  -1  148.49   13.80
   5   2  -1  141.99   13.70
  -5   2   1  161.38   13.50
  -5   2   1  140.49   14.00
   5   2  -1  153.68   13.90
  -5   2   1  145.39   13.80
  -5   2   1  148.69   14.50
   5   2  -1  135.29   13.80
   5   2  -1  161.88   14.10
   4  -2  -1 1592.24  148.09
   4  -2  -1 1857.21  148.29
  -4  -2   1 1633.94  148.39
   4  -2  -1 1808.62  148.39
  -4  -2   1 1528.95  148.19
  -4  -2   1 1858.81  148.29
  -4  -2   1 1655.83  148.39
   4  -2  -1 1875.01  148.59
   4   2  -1 1633.44  148.19
  -4   2   1 1778.72  148.09
   4   2  -1 1501.75  148.19
  -4   2   1 1742.93  148.49
   4   2  -1 1801.22  148.39
   4   2  -1 1578.14  148.29
  -4   2   1 1795.82  148.19
   4   2  -1 1701.13  148.49
  -4   2   1 1547.25  148.49
   4   2  -1 1544.95  148.39
   3  -2  -1 1837.62  154.48
   3  -2  -1 1731.93  154.38
  -3  -2   1 1859.01  154.18
  -3  -2   1 1598.94  154.18
   3  -2  -1 1961.20  154.28
  -3  -2   1 1667.63  154.18
  -3  -2   1 1718.03  154.18
   3   2  -1 1618.54  154.18
  -3   2   1 1970.10  154.18
  -3   2   1 1849.81  154.28
   3   2  -1 1699.43  154.38
   3   2  -1 1673.23  154.28
  -3   2   1 1655.43  154.58
   3   2  -1 1736.73  154.18
   3   2  -1 1965.20  154.18
  -3   2   1 1606.74  154.38
   2  -2  -1 6102.09  534.25
   1  -2  -1   45.60    4.20
   1  -2  -1   46.30    4.10
  -1  -2   1   39.80    3.90
   1  -2  -1   43.90    3.80
  -1  -2   1   40.20    4.10
  -1  -2   1   41.50    3.90
   1  -2  -1   44.50    4.00
  -1   2   1   45.00    3.80
  -1   2   1   47.30    4.10
   1   2  -1   42.50    3.90
  -1   2   1   44.00    4.20
   1   2  -1   35.00    4.00
   1   2  -1   42.10    4.10
   1   2  -1   42.40    3.90
   1   2  -1   35.90    4.10
   0  -2   1  980.60   88.49
   0  -2   1 1043.10   88.49
   0  -2   1  939.61   88.29
   0  -2   1  972.10   88.29
   0  -2   1 1067.59   88.49
   0  -2  -1 1004.80   88.59
   0  -2  -1 1041.00   88.19
   0  -2  -1 1022.30   88.39
   0  -2  -1 1004.90   88.29
   0   2   1 1033.30   88.29
   0   2   1  982.50   88.39
   0   2   1 1049.49   88.59
   0   2  -1 1085.49   88.49
   0   2  -1  970.80   88.29
   0   2  -1  958.70   88.29
   0   2   1 1027.10   88.19
   0   2  -1  981.60   88.49
   0   2   1  927.91   88.19
   0   2  -1 1051.29   88.49
  -1  -2  -1 1774.22  148.69
   1  -2   1 1722.93  148.59
   1  -2   1 1617.94  148.39
  -1  -2  -1 1671.63  148.49
   1  -2   1 1693.43  148.59
  -1  -2  -1 1519.45  148.49
   1   2   1 1610.14  148.49
  -1   2  -1 1550.04  148.49
  -1   2  -1 1793.42  148.49
  -1   2  -1 1733.93  148.49
  -1   2  -1 1871.61  148.59
  -1   2  -1 1647.34  148.59
  -1   2  -1 1814.72  148.39
  -2  -2  -1    2.80    0.70
  -2  -2  -1    4.20    0.70
   2  -2   1    2.10    1.00
  -2  -2  -1    3.20    0.50
   2  -2   1    3.10    0.90
  -2  -2  -1    2.90    0.70
  -2  -2  -1    4.00    0.70
   2  -2   1    3.00    0.70
  -2   2  -1    5.40    0.90
   2   2   1    2.30    0.70
  -2   2  -1    5.00    1.10
  -2   2  -1    1.90    0.80
   2   2   1    5.60    0.90
   2   2   1    4.80    0.70
  -2   2  -1    2.00    0.80
  -2   2  -1    3.50    1.00
  -2   2  -1    3.50    0.70
   2   2   1    1.60    0.60
   3  -2   1   14.50    1.90
  -3  -2  -1   14.10    1.70
   3  -2   1   17.90    2.10
   3  -2   1   13.50    1.50
  -3  -2  -1   11.50    1.40
  -3  -2  -1   14.80    1.60
   3  -2   1   16.50    1.70
  -3  -2  -1   14.10    1.60
  -3  -2  -1   14.50    1.60
   3  -2   1   13.80    1.80
  -3   2  -1   15.10    1.80
   3   2   1   12.50    1.60
   3   2   1   10.50    1.70
   3   2   1   12.10    1.60
   3   2   1   13.30    1.60
  -3   2  -1   15.00    2.00
  -3   2  -1   16.00    2.00
   3   2   1   13.00    1.90
  -3   2  -1   12.50    1.70
  -3   2  -1   12.80    1.70
  -4  -2  -1    1.50    0.70
   4  -2   1   -0.90    1.00
  -4  -2  -1    0.10    0.60
   4  -2   1    1.60    0.60
   4  -2   1   -1.00    0.80
   4  -2   1    4.00    1.00
  -4  -2  -1    2.10    0.80
   4  -2   1    0.50    1.00
  -4  -2  -1    0.70    0.60
  -4  -2  -1    0.90    0.70
  -4   2  -1    0.10    0.70
   4   2   1    1.90    0.90
  -4   2  -1    0.40    1.00
  -4   2  -1    2.40    0.90
   4   2   1    1.30    0.80
   4   2   1    0.70    0.90
  -4   2  -1    1.30    0.90
   4   2   1    0.00    0.70
   4   2   1   -0.10    0.80
   5  -2   1   10.30    2.10
  -5  -2  -1   11.30    1.60
  -5  -2  -1   15.10    1.80
   5  -2   1   15.70    2.50
  -5  -2  -1    7.50    1.60
   5  -2   1    8.80    2.00
  -5  -2  -1   11.00    1.60
  -5   2  -1    9.20    1.90
   5   2   1   10.80    1.80
   5   2   1   11.70    1.90
  -5   2  -1   15.80    2.20
   5   2   1   13.40    2.00
   5   2   1   11.00    1.80
  -5   2  -1   11.20    1.80
  -6  -2  -1  226.48   19.20
   6  -2   1  203.28   19.60
   6  -2   1  185.08   19.60
   6  -2   1  244.68   19.20
  -6  -2  -1  190.18   19.20
   6   2   1  239.28   19.40
  -6   2  -1  222.98   19.60
   6   2   1  197.18   19.50
   7  -2   1  377.16   33.70
   7  -2   1  327.57   33.50
   7  -2   1  360.66   33.60
  -7  -2  -1  411.46   33.20
  -7   2  -1  373.36   33.10
  -7   2  -1  378.96   33.30
   7   2   1  327.37   33.30
   7   2   1  405.66   33.40
  -7   2  -1  389.96   33.60
  -8  -2  -1   77.19    7.40
   8  -2   1   74.49    7.90
   8  -2   1   69.89    8.00
   8  -2   1   68.99    7.80
  -8  -2  -1   81.69    7.20
   8   2   1   71.29    7.60
   8   2   1   68.19    7.60
  -8   2  -1   73.29    7.40
   9  -2   1   45.40    5.90
  -9  -2  -1   42.50    4.60
  -9  -2  -1   45.10    4.90
   9  -2   1   39.60    5.40
   9  -2   1   44.10    5.90
   9   2   1   28.80    5.00
  -9   2  -1   40.30    4.90
  -9   2  -1   40.20    5.20
   9   2   1   40.40    5.30
   9   2   1   42.60    5.60
  10  -2   1   30.10    4.80
 -10  -2  -1   26.90    4.00
  10  -2   1   28.20    5.00
 -10  -2  -1   35.90    4.50
  10  -2   1   36.60    5.20
  10   2   1   29.00    5.10
 -10   2  -1   27.40    4.40
 -10   2  -1   28.40    5.00
  10   2   1   32.20    4.80
  10   2   1   26.60    7.80
  11  -2   1   21.30    4.70
 -11  -2  -1   38.30    5.10
  11  -2   1   39.90    5.60
 -11  -2  -1   35.00    4.40
  11  -2   1   29.20    5.30
  11   2   1   20.80    4.70
 -11   2  -1   27.60    4.60
  11   2   1   35.80    5.30
  11   2   1   31.00    5.40
 -11   2  -1   28.10    5.20
  12  -2   1   11.90    3.90
  12  -2   1   14.70    3.70
 -12  -2  -1   12.80    3.50
 -12  -2  -1   10.30    3.00
  12  -2   1   14.20    4.50
  12   2   1   12.10    4.50
  12   2   1   11.20    4.10
 -12   2  -1   12.10    3.80
 -12   2  -1    5.80    3.50
  12   2   1    9.80    3.70
 -13  -2  -1    4.30    3.40
  13  -2   1    3.10    3.40
  13  -2   1   -2.20    3.20
  13  -2   1    0.10    4.80
 -13  -2  -1    1.20    2.60
  13   2   1   13.00    4.10
  13   2   1   -2.10    3.60
  13   2   1    6.00    4.60
 -13   2  -1   -2.40    3.70
 -13   2  -1    0.40    3.60
  14  -2   1    8.40    4.30
 -14  -2  -1    3.20    3.90
  14  -2   1   -4.70    3.70
 -14  -2  -1    0.70    3.30
  14  -2   1   -1.40    5.20
 -14   2  -1    2.30    4.00
  14   2   1    3.70    5.20
  14   2   1   12.40    4.60
  14   2   1    4.50    4.40
 -14   2  -1   -1.50    4.20
  15  -2   1   25.10    7.20
  15  -2   1   23.60    6.00
 -15  -2  -1   28.60    5.70
 -15  -2  -1   28.70    6.70
  15  -2   1   37.20    6.60
 -15   2  -1   18.80    6.60
 -15   2  -1   28.50    7.90
  15   2   1   23.20    6.30
 -15   2  -1   35.20    6.80
  15   2   1   40.10    6.80
  15   2   1   46.90   12.30
  16  -3  -1    1.70    4.60
 -16  -3   1    1.00    4.00
 -16  -3   1    6.10    5.00
  16  -3  -1   -3.50    4.70
  16   3  -1   13.00    6.60
  16   3  -1   14.80    5.80
 -16   3   1    2.90    5.90
 -16   3   1    4.60    5.70
  16   3  -1   15.10    5.90
  15  -3  -1  -11.30    7.80
 -15  -3   1    0.80    3.40
  15  -3  -1    5.80    4.40
 -15  -3   1   -3.80    3.70
  15  -3  -1   -0.50    3.90
 -15   3   1   -0.80    4.70
 -15   3   1    4.10    5.10
  15   3  -1    0.30    4.20
  15   3  -1   -4.20    5.40
 -15   3   1   -2.90    5.90
  15   3  -1    5.60    4.80
 -14  -3   1  113.89   11.40
 -14  -3   1  116.19   12.20
  14  -3  -1  120.09   12.50
  14  -3  -1  110.19   12.40
  14  -3  -1  127.69   12.90
 -14   3   1   84.99   12.50
 -14   3   1  115.79   12.60
  14   3  -1   93.39   12.30
  14   3  -1  120.59   12.60
  14   3  -1  101.39   12.30
 -14   3   1  105.59   12.70
 -13  -3   1   20.00    3.80
  13  -3  -1   25.20    5.10
 -13  -3   1   18.70    4.10
  13  -3  -1   28.30    5.40
  13  -3  -1   25.90    4.80
  13   3  -1   15.70    4.90
  13   3  -1   15.70    4.60
 -13   3   1   22.10    5.40
  13   3  -1   16.00    7.20
 -13   3   1   26.80    5.00
  12  -3  -1    5.80    3.30
  12  -3  -1    9.70    3.20
  12  -3  -1    1.60    3.40
 -12  -3   1    7.80    2.50
 -12  -3   1    2.20    2.50
  12   3  -1   -1.20    3.40
  12   3  -1    3.80    3.10
 -12   3   1   -1.00    2.90
  12   3  -1    1.40    3.30
 -12   3   1    2.90    2.90
 -11  -3   1   49.10    5.70
  11  -3  -1   39.20    5.70
  11  -3  -1   43.10    6.60
 -11  -3   1   45.50    5.10
  11  -3  -1   46.30    6.00
  11   3  -1   33.00    5.50
  11   3  -1   59.39    7.30
  11   3  -1   58.09    9.00
 -11   3   1   31.40    6.10
 -11   3   1   51.99    6.30
  10  -3  -1    0.00    1.90
  10  -3  -1    2.40    2.60
 -10  -3   1   -2.20    1.40
 -10  -3   1   -0.20    1.40
  10  -3  -1   -0.20    2.50
 -10   3   1    0.60    1.10
  10   3  -1    1.40    1.90
  10   3  -1    0.50    2.10
  10   3  -1    1.90    1.70
 -10   3   1   -0.40    2.20
 -10   3   1   -0.70    2.20
   9  -3  -1   35.80    4.80
  -9  -3   1   39.90    4.70
  -9  -3   1   39.30    4.50
   9  -3  -1   34.00    5.00
   9   3  -1   36.80    4.50
   9   3  -1   43.10    4.60
   9   3  -1   43.70    4.70
  -9   3   1   31.50    5.30
  -9   3   1   38.90    5.10
   8  -3  -1   80.19    8.60
  -8  -3   1   90.89    8.50
  -8  -3   1   98.39    8.40
   8  -3  -1   75.39    9.00
   8   3  -1   84.79    8.40
  -8   3   1   95.89    8.10
   8   3  -1   99.79    8.60
  -8   3   1   87.09    9.00
   8   3  -1   80.29    8.40
  -8   3   1   80.69    9.10
  -7  -3   1   76.69    8.70
   7  -3  -1   76.99    8.40
   7  -3  -1   80.39    8.70
   7  -3  -1   86.99    8.40
  -7  -3   1   96.99    8.30
  -7   3   1   79.09    8.60
   7   3  -1   94.89    9.20
  -7   3   1   96.19    8.00
   7   3  -1   92.39    8.30
   7   3  -1   95.99    8.40
  -7   3   1   81.39    8.90
   7   3  -1   83.49    8.20
  -6  -3   1   59.99    5.60
  -6  -3   1   47.70    5.70
   6  -3  -1   51.29    5.90
   6  -3  -1   51.99    5.60
   6  -3  -1   69.49    5.70
   6  -3  -1   55.99    5.70
   6   3  -1   54.89    5.50
  -6   3   1   56.99    5.60
  -6   3   1   52.29    6.20
  -6   3   1   57.49    5.50
   6   3  -1   64.09    6.10
   6   3  -1   62.69    5.60
  -6   3   1   60.89    5.30
  -6   3   1   52.89    6.00
   5  -3  -1 2023.40  191.48
  -5  -3   1 2383.26  191.58
  -5  -3   1 2095.79  191.58
  -5  -3   1 2003.10  191.78
  -5  -3   1 2187.78  191.58
   5  -3  -1 2068.49  191.78
   5   3  -1 2258.67  191.58
   5   3  -1 2172.78  191.68
  -5   3   1 2104.99  192.18
   5   3  -1 2215.98  191.88
  -5   3   1 2238.08  191.48
  -5   3   1 2444.36  191.58
   5   3  -1 2417.56  191.58
  -5   3   1 1969.30  191.88
  -4  -3   1 5613.14  504.25
  -4  -3   1 5713.33  504.25
   4  -3  -1 5831.92  504.35
  -4   3   1 6116.09  504.35
   4   3  -1 5792.02  504.35
  -4   3   1 5929.91  504.15
   4   3  -1 5624.74  504.45
  -4   3   1 5536.95  504.45
  -4   3   1 5706.03  504.05
   4   3  -1 5878.51  504.35
  -4   3   1 5605.34  504.75
   3  -3  -1 8711.53  797.92
   3  -3  -1 9999.00  797.62
  -3   3   1 8744.92  797.62
   3   3  -1 9019.70  797.92
  -3   3   1 9626.94  797.92
  -3   3   1 8584.44  797.62
  -2  -3   1 1836.02  156.08
  -2  -3   1 1778.42  155.88
  -2  -3   1 1873.61  155.98
  -2  -3   1 1862.31  155.78
   2  -3  -1 1565.84  156.08
   2  -3  -1 1575.24  155.78
   2  -3  -1 1741.23  155.88
   2  -3  -1 1901.81  156.08
   2   3  -1 1720.13  155.78
   2   3  -1 1891.61  155.88
  -2   3   1 1775.32  155.68
   2   3  -1 1715.13  155.98
   2   3  -1 1777.62  155.88
  -2   3   1 1716.13  156.18
  -2   3   1 1936.91  155.88
  -1  -3   1  110.49    9.70
   1  -3  -1   99.89    9.60
   1  -3  -1  107.39   10.00
   1  -3  -1  108.29    9.80
   1  -3  -1   98.19    9.60
  -1  -3   1  109.79    9.60
   1  -3  -1  104.59    9.80
  -1  -3   1  111.39    9.90
   1   3  -1   93.99    9.70
  -1   3   1  119.89    9.60
   1   3  -1  108.59    9.70
   1   3  -1  113.29    9.80
  -1   3   1  115.79   10.10
   1   3  -1   94.09    9.70
   1   3  -1  102.79    9.60
   1   3  -1  102.09    9.90
  -1   3   1  114.69    9.50
  -1   3   1  111.89    9.80
  -1   3   1  113.19    9.80
   0  -3  -1  354.16   29.10
   0  -3  -1  334.07   29.10
   0  -3   1  361.66   29.40
   0  -3  -1  318.67   29.30
   0  -3   1  362.36   29.40
   0  -3  -1  339.27   29.60
   0  -3   1  302.57   29.40
   0  -3   1  339.47   29.20
   0  -3   1  307.97   29.30
   0   3  -1  348.27   29.40
   0   3  -1  330.97   29.30
   0   3  -1  329.17   29.20
   0   3   1  288.57   29.30
   0   3  -1  308.47   29.40
   0   3  -1  350.06   29.40
   0   3   1  318.77   29.10
   0   3   1  328.67   29.10
   0   3   1  332.37   29.60
   1  -3   1 3859.11  325.17
   1  -3   1 3643.44  325.27
  -1  -3  -1 3675.73  325.37
   1  -3   1 3778.82  325.17
  -1   3  -1 4013.50  325.07
  -1   3  -1 3928.11  325.17
   1   3   1 3543.55  325.17
  -1   3  -1 3565.74  325.27
  -1   3  -1 3400.06  325.17
  -2  -3  -1 1317.37  106.59
  -2  -3  -1 1221.98  106.19
  -2  -3  -1 1219.28  106.09
   2  -3   1 1223.18  106.29
   2  -3   1 1071.09  106.09
  -2  -3  -1 1266.07  105.99
   2  -3   1 1324.27  106.39
   2  -3   1 1238.48  106.29
  -2  -3  -1 1229.28  106.29
  -2   3  -1 1089.89  106.19
  -2   3  -1 1250.17  106.19
  -2   3  -1 1261.87  106.09
  -2   3  -1 1188.78  106.29
  -2   3  -1 1150.18  106.29
   2   3   1 1224.08  105.89
  -2   3  -1 1163.48  106.29
   2   3   1 1354.66  106.09
   2   3   1 1186.78  106.09
   2   3   1 1092.89  105.89
   2   3   1 1113.69  106.19
  -3  -3  -1  294.27   26.20
  -3  -3  -1  311.07   26.10
   3  -3   1  274.47   26.30
  -3  -3  -1  270.97   26.00
   3  -3   1  312.77   26.50
   3  -3   1  304.57   26.30
  -3  -3  -1  305.37   26.50
   3  -3   1  321.67   26.10
   3   3   1  287.07   26.20
  -3   3  -1  289.87   26.30
   3   3   1  311.37   26.20
   3   3   1  328.37   26.00
  -3   3  -1  264.07   26.20
  -3   3  -1  266.17   26.30
  -3   3  -1  272.17   26.30
  -4  -3  -1  218.78   18.90
  -4  -3  -1  205.98   19.20
  -4  -3  -1  203.48   18.90
   4  -3   1  230.58   19.20
   4  -3   1  212.18   19.30
   4  -3   1  205.18   19.20
  -4  -3  -1  188.38   18.80
   4  -3   1  239.28   19.10
   4   3   1  218.78   18.80
   4   3   1  187.68   19.00
  -4   3  -1  236.48   19.60
   4   3   1  207.08   19.10
  -4   3  -1  218.18   19.00
   4   3   1  216.28   19.40
  -4   3  -1  187.88   19.00
  -4   3  -1  220.78   19.20
  -4   3  -1  220.18   19.30
  -4   3  -1  198.78   19.00
  -5  -3  -1  632.84   62.49
  -5  -3  -1  671.03   62.69
   5  -3   1  723.83   62.99
   5  -3   1  694.53   62.89
  -5  -3  -1  721.63   62.79
   5  -3   1  714.73   63.09
  -5   3  -1  726.23   63.09
  -5   3  -1  761.92   62.69
  -5   3  -1  671.63   62.79
   5   3   1  756.62   62.79
   5   3   1  737.13   62.69
   5   3   1  673.33   62.59
  -5   3  -1  760.32   62.99
   6  -3   1  405.06   37.80
   6  -3   1  472.75   37.40
   6  -3   1  407.16   37.80
  -6  -3  -1  460.95   37.60
   6  -3   1  403.06   37.90
  -6  -3  -1  423.76   37.50
   6   3   1  416.96   37.70
  -6   3  -1  413.86   37.90
   6   3   1  453.15   37.60
  -6   3  -1  436.06   37.90
  -6   3  -1  396.06   37.90
   6   3   1  370.56   37.40
  -7  -3  -1  110.39    9.10
   7  -3   1   94.39    9.50
  -7  -3  -1   79.69    9.20
   7  -3   1  102.69    9.70
  -7   3  -1  106.49    9.10
   7   3   1   94.79    9.40
   7   3   1   79.59    9.10
  -7   3  -1  101.59    9.70
  -7   3  -1   93.39    9.30
   7   3   1   95.89    9.20
   8  -3   1  118.49   11.70
  -8  -3  -1  134.69   11.80
  -8  -3  -1  123.29   11.00
   8  -3   1  107.79   11.70
   8  -3   1  122.79   11.80
   8   3   1  135.19   11.40
  -8   3  -1  109.49   11.60
  -8   3  -1  114.49   11.40
   8   3   1   97.59   11.20
  -9  -3  -1   25.00    3.00
   9  -3   1   22.70    3.90
   9  -3   1   23.00    4.40
   9  -3   1   16.00    3.60
  -9  -3  -1   24.90    3.40
  -9   3  -1   17.20    3.40
   9   3   1   14.00    3.40
   9   3   1   19.90    3.60
   9   3   1   18.60    3.60
  -9   3  -1   15.60    3.60
  10  -3   1   16.70    4.00
  10  -3   1   19.50    4.30
  10  -3   1   15.00    3.80
 -10  -3  -1   19.90    3.00
 -10  -3  -1   16.40    3.30
  10   3   1   18.00    3.70
  10   3   1   21.80    4.00
  10   3   1   17.10    4.00
 -10   3  -1   14.00    3.80
 -10   3  -1   21.10    4.00
  11  -3   1    8.10    3.70
  11  -3   1    7.10    3.30
 -11  -3  -1    9.50    2.90
  11  -3   1    8.20    3.10
 -11  -3  -1    6.80    2.20
  11   3   1    7.20    3.10
  11   3   1    1.50    3.80
 -11   3  -1    2.40    2.90
 -11   3  -1   15.10    4.10
  11   3   1    6.60    3.30
 -11   3  -1    6.50    2.90
 -12  -3  -1   73.19    8.20
  12  -3   1   71.79    9.90
  12  -3   1   88.79    9.40
  12  -3   1   82.69    9.40
  12   3   1   74.79    9.20
  12   3   1   89.99   10.10
 -12   3  -1   63.69   12.30
 -12   3  -1   58.99    9.00
  12   3   1   81.69   11.20
 -12   3  -1   84.19   10.00
 -13  -3  -1    2.80    2.70
  13  -3   1    4.60    3.50
  13  -3   1    1.70    3.50
 -13  -3  -1    1.20    3.30
  13   3   1    2.80    3.90
  13   3   1    5.40    3.80
 -13   3  -1    6.50    4.70
 -13   3  -1   -3.00    3.80
 -13   3  -1    1.90    3.70
  13   3   1   -2.20    4.50
  14  -3   1   30.70    6.30
 -14  -3  -1   36.00    5.40
  14  -3   1   34.70    6.30
 -14  -3  -1   25.90    5.70
  14  -3   1   37.90    7.10
  14   3   1   24.70    6.20
 -14   3  -1   22.60    7.00
 -14   3  -1   19.10    5.90
 -14   3  -1   21.10    6.10
  14   3   1   35.40    6.90
  14   3   1   42.10    6.40
  15  -3   1    1.40    4.30
 -15  -3  -1    6.80    4.00
 -15  -3  -1    7.20    4.80
  15  -3   1    8.10    4.90
  15   3   1    9.30    7.70
 -15   3  -1   13.20    5.80
  15   3   1    4.50    6.30
 -15   3  -1   15.90    5.90
  15   3   1    8.20    5.10
 -15   3  -1    4.50    7.30
  16  -4  -1   -1.10    4.70
  16  -4  -1    6.50    5.00
 -16  -4   1    7.10    5.00
 -16  -4   1   15.40    4.70
  16   4  -1    8.10    5.80
 -16   4   1    8.20    7.60
  16   4  -1   10.50    6.80
 -16   4   1    4.80    6.10
  16   4  -1   -8.70    6.50
 -15  -4   1    2.50    3.20
  15  -4  -1    3.10    4.20
 -15  -4   1    3.50    3.90
  15  -4  -1   12.00    4.80
  15   4  -1    9.90    5.00
 -15   4   1    9.90    5.50
  15   4  -1   -1.00    4.40
  15   4  -1    9.50    5.80
 -15   4   1   -6.50    5.10
 -14  -4   1   22.00    4.50
 -14  -4   1   24.70    4.20
  14  -4  -1   13.40    4.80
  14  -4  -1   13.70    4.30
  14  -4  -1   22.70    5.40
 -14   4   1    3.90    5.10
  14   4  -1   15.70    4.90
 -14   4   1   10.80    4.80
  14   4  -1    8.70    4.60
 -14   4   1   13.10    4.70
  14   4  -1    2.40    5.00
 -13  -4   1   43.50    5.50
  13  -4  -1   30.30    5.60
  13  -4  -1   58.29    7.60
  13  -4  -1   40.50    6.40
 -13  -4   1   46.60    6.20
  13   4  -1   37.20    6.60
  13   4  -1   35.30    6.30
 -13   4   1   43.90    5.80
 -13   4   1   26.40    6.30
  13   4  -1   52.89    6.60
 -13   4   1   22.90    6.10
 -12  -4   1    1.90    2.60
  12  -4  -1    8.10    3.30
 -12  -4   1    3.80    2.10
  12  -4  -1    1.40    3.30
  12  -4  -1    3.40    3.30
 -12   4   1    5.70    3.40
 -12   4   1    7.50    3.00
 -12   4   1    6.30    3.60
  12   4  -1    8.40    3.30
 -12   4   1    1.90    3.40
  12   4  -1    7.30    3.80
  12   4  -1   11.40    3.40
  11  -4  -1   48.00    6.50
  11  -4  -1   32.30    5.70
 -11  -4   1   47.10    5.60
  11  -4  -1   40.00    5.50
 -11  -4   1   43.20    5.00
  11   4  -1   44.00    5.80
 -11   4   1   39.40    6.30
 -11   4   1   44.70    4.60
 -11   4   1   33.40    6.20
  11   4  -1   50.99    6.00
  11   4  -1   51.19    5.60
  10  -4  -1   43.60    6.50
 -10  -4   1   47.30    5.10
 -10  -4   1   52.19    5.40
  10  -4  -1   39.80    5.80
 -10   4   1   36.90    5.80
 -10   4   1   47.40    6.40
 -10   4   1   36.60    5.80
  10   4  -1   54.59    5.60
  10   4  -1   44.60    5.90
  10   4  -1   49.80    5.50
   9  -4  -1  137.99   14.70
   9  -4  -1  141.69   14.50
  -9  -4   1  171.18   14.50
   9  -4  -1  141.59   15.10
  -9  -4   1  180.28   14.70
  -9   4   1  128.89   15.30
   9   4  -1  166.48   14.50
   9   4  -1  164.08   14.70
   9   4  -1  156.08   14.50
  -9   4   1  163.58   14.00
  -9   4   1  161.08   14.60
  -9   4   1  139.59   15.00
   8  -4  -1   16.50    2.80
   8  -4  -1   11.20    2.90
   8  -4  -1    5.20    2.10
  -8  -4   1   16.70    2.20
  -8   4   1   11.90    2.90
  -8   4   1   12.50    3.00
   8   4  -1   10.90    2.00
   8   4  -1   13.40    2.20
   8   4  -1   10.20    2.00
  -8   4   1   10.10    1.60
  -8   4   1   13.60    2.40
   7  -4  -1   28.70    3.50
  -7  -4   1   30.20    3.20
   7  -4  -1   29.30    4.10
  -7  -4   1   20.20    3.50
  -7  -4   1   31.40    3.20
   7   4  -1   26.80    3.20
   7   4  -1   25.00    3.20
   7   4  -1   23.90    4.10
   7   4  -1   27.00    3.20
  -7   4   1   28.60    4.10
  -7   4   1   26.70    4.30
  -7   4   1   26.80    3.40
  -7   4   1   31.30    2.90
  -6  -4   1  225.58   22.70
  -6  -4   1  267.77   22.70
   6  -4  -1  223.78   23.00
  -6   4   1  256.37   22.50
   6   4  -1  271.37   22.60
  -6   4   1  266.07   23.50
   6   4  -1  234.18   22.50
  -6   4   1  290.57   22.50
  -6   4   1  233.38   23.00
   6   4  -1  249.38   23.00
   5  -4  -1  422.86   35.30
   5  -4  -1  359.36   35.30
   5  -4  -1  373.16   35.10
  -5  -4   1  441.06   35.10
  -5  -4   1  405.26   35.10
  -5   4   1  388.66   34.80
   5   4  -1  354.16   34.90
   5   4  -1  390.76   35.20
  -5   4   1  378.26   35.70
   5   4  -1  438.86   35.00
   5   4  -1  384.46   35.30
  -5   4   1  394.96   35.40
  -5   4   1  402.06   34.90
   4  -4  -1   28.50    3.00
   4  -4  -1   26.60    3.50
  -4  -4   1   28.90    3.00
  -4  -4   1   24.20    3.00
  -4  -4   1   32.30    3.30
  -4  -4   1   30.60    3.20
  -4  -4   1   26.00    3.10
   4  -4  -1   28.60    3.40
  -4   4   1   25.30    3.00
  -4   4   1   28.90    3.60
  -4   4   1   33.80    2.80
  -4   4   1   28.60    3.10
   4   4  -1   29.40    3.00
   4   4  -1   26.10    3.00
  -4   4   1   26.50    2.90
   4   4  -1   32.00    3.40
   4   4  -1   25.40    3.10
   3  -4  -1 1606.64  130.99
  -3  -4   1 1564.84  131.09
  -3  -4   1 1512.75  131.19
   3  -4  -1 1515.35  131.09
  -3  -4   1 1556.04  131.39
   3  -4  -1 1454.05  131.39
  -3  -4   1 1562.94  131.39
   3  -4  -1 1373.66  131.49
  -3   4   1 1324.97  130.99
   3   4  -1 1452.25  131.19
  -3   4   1 1357.16  131.59
   3   4  -1 1358.36  131.29
  -3   4   1 1616.54  131.39
   3   4  -1 1661.53  131.09
   2  -4  -1 1745.93  147.59
  -2  -4   1 1713.33  147.69
   2  -4  -1 1587.94  147.49
  -2  -4   1 1614.84  147.49
  -2  -4   1 1727.93  147.39
   2  -4  -1 1534.65  147.79
   2  -4  -1 1837.22  147.69
  -2  -4   1 1581.04  147.39
   2   4  -1 1607.34  147.59
  -2   4   1 1717.93  147.29
   2   4  -1 1667.03  147.39
   2   4  -1 1640.64  147.39
   2   4  -1 1735.93  147.49
  -2   4   1 1665.13  147.89
  -2   4   1 1835.12  147.59
  -1  -4   1 2626.74  219.18
  -1  -4   1 2532.05  218.98
   1  -4  -1 2593.84  219.18
  -1  -4   1 2456.35  219.28
   1  -4  -1 2513.45  219.48
   1  -4  -1 2484.95  219.18
  -1  -4   1 2323.17  219.08
   1   4  -1 2233.98  219.08
  -1   4   1 2440.96  219.18
  -1   4   1 2690.93  219.58
   1   4  -1 2192.78  218.98
   1   4  -1 2376.76  218.98
   1   4  -1 2736.33  219.18
  -1   4   1 2586.04  218.98
   1   4  -1 2650.93  219.18
   1   4  -1 2562.04  219.28
   0  -4  -1  892.11   78.29
   0  -4   1  937.91   78.39
   0  -4  -1  857.81   78.09
   0  -4   1  803.72   78.29
   0  -4   1  860.91   78.09
   0  -4  -1  887.01   78.59
   0  -4   1  967.10   78.49
   0   4  -1  897.61   78.39
   0   4  -1  844.52   78.09
   0   4   1  898.31   78.09
   0   4   1  848.82   78.29
   0   4  -1  940.31   78.29
   0   4   1  795.72   77.99
   0   4   1  967.70   78.69
   0   4  -1  887.11   78.19
   0   4  -1  958.20   78.29
  -1  -4  -1    2.40    1.20
   1  -4   1    3.50    1.10
  -1  -4  -1    1.50    0.60
  -1  -4  -1    1.20    0.50
  -1  -4  -1    2.10    0.50
   1  -4   1    3.20    0.70
  -1  -4  -1    1.80    0.80
   1  -4   1    3.00    0.90
   1  -4   1    2.80    1.00
   1  -4   1    2.70    1.00
   1  -4   1    2.40    1.10
  -1   4  -1    1.40    0.80
   1   4   1    2.30    0.80
  -1   4  -1    2.30    0.90
   1   4   1    3.30    0.50
   1   4   1    2.00    0.50
  -1   4  -1    3.20    1.00
   1   4   1    1.80    1.10
  -1   4  -1    2.50    0.70
  -1   4  -1    2.50    0.90
   1   4   1    3.30    0.50
   2  -4   1   56.59    5.90
   2  -4   1   65.49    5.90
   2  -4   1   64.79    5.70
  -2  -4  -1   60.79    6.30
  -2  -4  -1   64.09    5.80
   2  -4   1   68.79    6.30
   2  -4   1   64.99    6.10
  -2  -4  -1   68.69    5.60
   2  -4   1   61.99    5.80
  -2  -4  -1   60.99    5.90
  -2   4  -1   56.09    5.90
  -2   4  -1   64.99    5.70
   2   4   1   57.59    5.80
   2   4   1   61.89    5.70
   2   4   1   49.20    6.00
  -2   4  -1   54.79    6.00
  -2   4  -1   63.59    5.80
  -2   4  -1   49.70    5.90
  -2   4  -1   61.29    6.00
   2   4   1   53.89    5.50
  -3  -4  -1  615.14   52.69
  -3  -4  -1  614.64   52.09
   3  -4   1  632.04   52.19
  -3  -4  -1  649.64   51.89
   3  -4   1  570.74   51.89
  -3  -4  -1  597.84   52.49
  -3  -4  -1  584.34   51.89
  -3   4  -1  537.35   52.09
  -3   4  -1  579.54   52.29
   3   4   1  539.65   51.79
   3   4   1  528.25   51.99
   3   4   1  585.34   51.59
  -3   4  -1  586.04   52.19
  -3   4  -1  627.44   51.99
  -4  -4  -1    8.50    1.30
  -4  -4  -1    8.50    1.40
   4  -4   1    6.80    1.70
   4  -4   1    7.50    1.90
  -4  -4  -1    9.40    1.60
  -4  -4  -1   10.20    1.70
   4  -4   1   10.60    1.50
   4   4   1    7.90    1.50
   4   4   1   10.80    1.30
  -4   4  -1    9.60    1.70
  -4   4  -1    8.30    1.60
  -4   4  -1   10.30    2.10
  -4   4  -1   12.00    2.10
   4   4   1   11.20    1.70
   4   4   1    7.50    1.50
  -4   4  -1    9.20    2.00
  -5  -4  -1  498.05   42.40
  -5  -4  -1  464.15   42.30
   5  -4   1  470.05   42.70
   5  -4   1  439.06   42.50
   5  -4   1  482.75   42.60
  -5  -4  -1  440.66   42.10
   5   4   1  505.75   42.10
   5   4   1  520.65   42.40
  -5   4  -1  460.65   42.50
   5   4   1  473.05   42.30
  -5   4  -1  465.35   42.40
  -5   4  -1  440.76   42.70
   5   4   1  534.25   42.40
   6  -4   1  157.08   14.80
   6  -4   1  140.19   14.80
   6  -4   1  152.08   14.90
  -6  -4  -1  153.18   14.50
  -6  -4  -1  156.18   14.50
  -6   4  -1  162.58   14.50
   6   4   1  155.68   14.40
  -6   4  -1  158.88   14.80
   6   4   1  164.48   14.50
  -6   4  -1  163.28   15.10
   6   4   1  168.88   14.60
  -7  -4  -1  121.39   11.80
  -7  -4  -1  145.99   12.00
  -7  -4  -1  140.69   11.90
   7  -4   1  124.49   12.30
   7  -4   1  116.19   12.40
   7   4   1  123.09   11.90
  -7   4  -1  116.69   12.40
   7   4   1  134.89   12.30
   7   4   1  119.79   12.10
  -7   4  -1  114.79   12.10
   7   4   1  128.69   12.10
  -7   4  -1  131.79   11.80
   8  -4   1   26.80    4.20
  -8  -4  -1   28.40    3.40
  -8  -4  -1   28.20    4.10
   8  -4   1   21.90    3.90
   8  -4   1   26.00    4.20
   8   4   1   26.10    3.70
   8   4   1   31.50    3.90
  -8   4  -1   23.70    4.40
  -8   4  -1   23.80    3.90
   8   4   1   19.00    3.70
  -8   4  -1   23.10    4.10
   9  -4   1  120.79   12.60
  -9  -4  -1  140.79   12.00
   9  -4   1  141.99   12.90
  -9  -4  -1  147.39   12.30
   9  -4   1  128.69   12.60
   9   4   1  112.69   12.10
  -9   4  -1  103.99   12.40
   9   4   1  105.89   12.40
  -9   4  -1  102.09   12.70
   9   4   1  142.39   12.30
  -9   4  -1  134.19   12.70
  10  -4   1   25.90    5.10
 -10  -4  -1   44.20    4.40
 -10  -4  -1   46.10    4.90
  10  -4   1   23.70    5.20
  10  -4   1   34.60    5.20
  10   4   1   25.50    5.10
  10   4   1   35.40    5.10
 -10   4  -1   37.10    5.80
  10   4   1   40.10    5.30
 -10   4  -1   31.80    5.40
  11  -4   1   22.50    5.00
  11  -4   1   26.60    5.00
 -11  -4  -1   27.70    3.90
 -11  -4  -1   26.50    4.20
  11  -4   1   25.60    4.80
  11   4   1   32.20    5.20
 -11   4  -1   22.90    5.00
 -11   4  -1   27.80    5.20
  11   4   1   22.10    4.90
 -11   4  -1   20.80    4.60
  11   4   1   17.10    4.30
 -12  -4  -1    0.50    2.60
  12  -4   1    4.10    3.00
  12  -4   1    2.20    4.00
 -12  -4  -1   -1.40    2.20
  12  -4   1    1.50    3.40
  12   4   1    4.50    4.20
 -12   4  -1    4.50    4.20
 -12   4  -1   -1.40    3.70
  12   4   1    2.90    4.20
  12   4   1    3.60    3.40
 -12   4  -1   -0.60    3.60
  13  -4   1   -2.10    3.40
 -13  -4  -1    1.50    3.20
  13  -4   1    4.60    4.80
 -13  -4  -1   -1.60    2.60
  13  -4   1    3.80    3.80
 -13   4  -1    7.00    5.50
 -13   4  -1    2.40    4.20
  13   4   1    2.50    3.80
 -13   4  -1   -6.60    3.70
  13   4   1   -4.50    3.50
  13   4   1   -9.10    4.70
  14  -4   1    5.30    4.30
 -14  -4  -1   -0.10    2.90
  14  -4   1   -3.40    5.30
 -14  -4  -1    1.20    3.50
  14  -4   1   -2.10    3.90
  14   4   1   -0.50    5.90
  14   4   1    4.40    4.40
 -14   4  -1    4.10    4.70
 -14   4  -1   -3.20    5.00
 -14   4  -1    3.80    5.60
  14   4   1    0.20    4.50
  15  -4   1   52.29    8.70
 -15  -4  -1   65.79    8.50
 -15  -4  -1   77.29    9.90
  15   4   1   81.39   10.30
  15   4   1   50.19    9.20
  15   4   1   72.99   10.00
 -15   4  -1   46.60    9.00
 -15   4  -1   45.50    9.40
 -16  -5   1    6.50    5.20
  16  -5  -1   -4.10    5.20
  16  -5  -1    3.90    5.00
 -16  -5   1    6.20    4.30
 -16   5   1    1.00    6.30
  16   5  -1    9.60    6.20
 -16   5   1    1.80    6.80
  16   5  -1    7.10    7.20
  16   5  -1   10.90    6.80
  15  -5  -1    3.60    4.10
  15  -5  -1    9.80    4.50
 -15  -5   1    4.10    3.90
 -15  -5   1    4.20    3.20
  15   5  -1    3.20    4.70
  15   5  -1   -4.10    4.90
 -15   5   1   -6.50    5.00
  15   5  -1   -4.10    5.50
 -15   5   1    1.80    5.70
 -14  -5   1   17.40    4.00
  14  -5  -1   22.50    5.40
 -14  -5   1   22.00    4.70
  14  -5  -1   26.20    5.20
 -14   5   1   20.90    5.90
  14   5  -1   15.70    5.30
  14   5  -1   15.90    5.60
 -14   5   1   19.50    6.20
  14   5  -1   15.00    5.50
  13  -5  -1    1.40    3.20
 -13  -5   1    2.50    2.70
  13  -5  -1   -1.80    3.30
 -13   5   1    1.80    4.30
  13   5  -1   -0.40    3.70
 -13   5   1    5.20    3.90
 -13   5   1   -2.20    4.10
  13   5  -1    0.00    3.60
  13   5  -1   -9.20    3.90
  12  -5  -1   87.89   10.50
  12  -5  -1   93.19   10.50
 -12  -5   1   88.19    9.60
 -12  -5   1  117.29   10.30
 -12   5   1   81.99   11.00
  12   5  -1  103.59   10.60
  12   5  -1   97.69   10.30
 -12   5   1  100.59    9.40
  12   5  -1   87.89   10.20
 -12   5   1   90.79   11.30
  11  -5  -1  178.48   17.10
  11  -5  -1  148.49   17.10
 -11  -5   1  176.58   16.40
 -11  -5   1  201.78   16.80
 -11   5   1  173.18   16.50
 -11   5   1  142.59   17.10
  11   5  -1  193.98   17.00
  11   5  -1  182.48   16.60
 -10  -5   1   32.20    3.90
  10  -5  -1   37.00    5.10
  10  -5  -1   27.90    5.20
 -10  -5   1   33.70    4.10
  10   5  -1   33.50    4.30
 -10   5   1   28.30    5.60
 -10   5   1   29.00    3.30
 -10   5   1   35.00    5.30
  10   5  -1   22.70    4.00
  10   5  -1   32.50    4.30
 -10   5   1   30.40    4.30
  -9  -5   1  112.19   10.00
   9  -5  -1  102.09   10.40
  -9   5   1   98.69   10.00
   9   5  -1   98.19   10.20
  -9   5   1   87.39   11.00
   9   5  -1  117.09   10.30
   9   5  -1  107.29    9.90
  -9   5   1   91.29   10.80
  -9   5   1  107.59    9.50
  -8  -5   1   38.30    4.00
   8  -5  -1   33.40    4.40
   8  -5  -1   37.10    6.70
  -8  -5   1   36.60    3.90
  -8   5   1   30.60    4.00
   8   5  -1   35.00    3.80
  -8   5   1   27.50    4.70
   8   5  -1   43.10    4.10
  -8   5   1   27.20    3.40
   8   5  -1   31.70    3.90
   7  -5  -1  171.08   17.80
  -7  -5   1  217.98   17.40
  -7  -5   1  192.18   17.40
   7  -5  -1  184.48   17.50
  -7   5   1  170.18   17.80
   7   5  -1  180.78   17.80
  -7   5   1  178.88   17.20
  -7   5   1  186.48   18.40
   7   5  -1  219.38   17.40
   7   5  -1  192.68   17.30
  -6  -5   1   94.19    9.00
   6  -5  -1  100.39   10.20
   6  -5  -1   93.39    9.40
  -6  -5   1  103.79    9.00
   6   5  -1   86.09    9.30
   6   5  -1   93.59    8.90
  -6   5   1   93.79    9.40
  -6   5   1   85.19    9.80
  -6   5   1   97.09    8.80
   6   5  -1  103.79    9.00
  -6   5   1   89.59    8.80
   5  -5  -1  985.40   78.79
   5  -5  -1  827.12   78.89
   5  -5  -1  883.91   79.09
  -5  -5   1  908.91   78.89
  -5   5   1  855.31   78.59
  -5   5   1  908.91   79.59
   5   5  -1  875.61   78.69
  -5   5   1  889.51   78.59
   5   5  -1  884.91   78.99
  -5   5   1  923.11   79.09
  -4  -5   1 1251.57  103.19
   4  -5  -1 1067.89  102.69
   4  -5  -1 1102.19  102.69
   4  -5  -1 1304.77  102.39
  -4  -5   1 1180.08  102.49
   4  -5  -1 1212.98  102.39
  -4  -5   1 1303.07  102.69
  -4   5   1 1244.58  102.79
  -4   5   1 1057.49  102.29
   4   5  -1 1062.29  102.59
   4   5  -1 1110.09  102.39
  -4   5   1 1088.39  103.09
   3  -5  -1  237.88   20.80
   3  -5  -1  236.68   21.00
   3  -5  -1  224.08   21.00
  -3  -5   1  242.38   20.80
  -3  -5   1  247.88   21.10
   3  -5  -1  239.18   21.10
  -3  -5   1  218.28   21.00
   3  -5  -1  200.78   21.20
  -3   5   1  241.88   21.00
   3   5  -1  220.88   20.80
   3   5  -1  213.08   20.90
   3   5  -1  251.37   20.90
  -3   5   1  214.28   20.60
  -3   5   1  234.48   21.50
  -3   5   1  259.37   20.90
   2  -5  -1  116.99   10.50
  -2  -5   1  115.39   10.30
   2  -5  -1   91.49    9.90
   2  -5  -1  100.89   10.40
  -2  -5   1  117.39   10.00
  -2  -5   1  110.09   10.10
  -2  -5   1   92.39    9.90
   2  -5  -1  116.69   10.10
   2   5  -1  105.69    9.90
  -2   5   1  109.69   10.50
   2   5  -1  102.79   10.00
   2   5  -1  109.29   10.00
   2   5  -1  106.29    9.80
   2   5  -1  113.59   10.20
  -2   5   1  115.89    9.70
  -1  -5   1  386.16   36.00
   1  -5  -1  411.16   36.10
  -1  -5   1  414.86   35.70
   1  -5  -1  419.66   36.20
  -1  -5   1  412.26   36.00
   1  -5  -1  443.66   35.80
   1  -5  -1  394.66   36.50
  -1  -5   1  370.26   35.80
  -1   5   1  391.36   35.70
   1   5  -1  439.16   36.00
   1   5  -1  353.56   35.70
   1   5  -1  392.76   35.90
   1   5  -1  426.16   35.80
  -1   5   1  368.76   36.00
  -1   5   1  424.56   36.40
   1   5  -1  415.76   36.10
  -1   5   1  419.46   35.60
   1   5  -1  382.96   35.70
   0  -5  -1    5.50    1.00
   0  -5  -1    5.60    1.00
   0  -5  -1    3.50    1.50
   0  -5   1    3.50    1.20
   0  -5   1    1.70    1.10
   0  -5  -1    4.40    1.20
   0  -5   1    4.00    1.40
   0  -5   1    4.00    1.30
   0  -5   1    3.30    0.80
   0   5  -1    2.70    1.10
   0   5   1    4.30    1.50
   0   5  -1    5.00    1.40
   0   5  -1    5.20    1.30
   0   5  -1    2.80    1.00
   0   5  -1    4.70    1.10
   0   5   1    4.00    1.10
   0   5  -1    3.90    1.00
  -1  -5  -1  113.59    9.10
  -1  -5  -1   96.79    9.00
   1  -5   1   97.09    9.10
  -1  -5  -1  105.19    9.30
  -1  -5  -1   94.39    8.90
   1  -5   1  101.09    9.20
   1  -5   1   94.29    9.60
   1  -5   1  101.49    9.30
  -1   5  -1  101.19    9.20
  -1   5  -1   89.89    9.10
   1   5   1  116.89    9.90
  -1   5  -1   84.19    9.40
  -1   5  -1  105.89    9.40
  -1   5  -1   93.09    9.60
   1   5   1   99.39    9.30
   2  -5   1  484.35   40.50
  -2  -5  -1  427.96   40.90
  -2  -5  -1  468.15   40.20
  -2  -5  -1  398.86   40.60
   2  -5   1  513.15   40.80
  -2  -5  -1  482.95   40.20
   2  -5   1  426.76   40.80
   2  -5   1  467.05   40.60
  -2  -5  -1  424.76   40.30
   2  -5   1  439.86   40.60
   2  -5   1  457.05   40.40
  -2  -5  -1  470.85   40.80
  -2   5  -1  501.75   40.50
  -2   5  -1  454.15   40.60
  -2   5  -1  435.06   41.10
   2   5   1  401.16   40.10
  -2   5  -1  429.86   40.60
  -2   5  -1  486.95   40.50
   2   5   1  497.65   40.10
   3  -5   1  403.36   37.50
  -3  -5  -1  462.95   37.30
   3  -5   1  434.76   37.40
  -3  -5  -1  377.36   37.90
   3  -5   1  423.86   37.70
  -3  -5  -1  396.96   38.20
   3  -5   1  470.25   37.90
  -3  -5  -1  442.06   37.60
   3  -5   1  427.76   37.60
   3  -5   1  460.75   37.70
   3   5   1  411.56   37.40
   3   5   1  388.06   37.20
  -3   5  -1  458.25   37.50
  -3   5  -1  382.06   37.60
  -3   5  -1  425.76   37.40
  -3   5  -1  402.36   38.20
  -3   5  -1  399.96   37.60
  -4  -5  -1  326.97   28.50
   4  -5   1  336.87   28.70
  -4  -5  -1  345.47   28.60
   4  -5   1  328.27   28.40
   4  -5   1  339.07   28.90
   4   5   1  338.17   28.40
   4   5   1  326.87   28.00
   4   5   1  286.67   28.20
  -4   5  -1  331.07   28.50
  -4   5  -1  313.27   29.00
  -4   5  -1  294.67   28.60
  -4   5  -1  279.77   28.40
  -4   5  -1  293.87   28.50
  -5  -5  -1  200.28   18.70
   5  -5   1  202.78   18.80
   5  -5   1  202.68   19.00
   5  -5   1  216.88   18.50
  -5  -5  -1  203.28   18.70
  -5   5  -1  180.38   19.10
   5   5   1  215.88   18.30
   5   5   1  200.38   18.60
   5   5   1  228.38   18.70
  -5   5  -1  205.18   18.70
   5   5   1  189.48   18.50
  -5   5  -1  209.68   19.60
   6  -5   1   31.10    4.10
   6  -5   1   29.90    4.00
  -6  -5  -1   31.60    3.70
  -6  -5  -1   28.60    3.60
   6  -5   1   32.50    3.50
  -6  -5  -1   32.40    3.80
   6   5   1   39.90    4.00
  -6   5  -1   30.70    4.10
  -6   5  -1   25.90    4.00
   6   5   1   30.40    3.80
  -6   5  -1   25.80    4.50
   6   5   1   34.40    3.50
   6   5   1   36.10    4.00
  -6   5  -1   29.10    4.20
  -7  -5  -1  128.89   12.60
  -7  -5  -1  151.88   12.70
   7  -5   1  136.19   13.20
   7  -5   1  139.59   13.10
   7   5   1  121.59   12.40
  -7   5  -1  118.69   13.20
   7   5   1  136.09   12.80
   7   5   1  127.79   12.80
  -7   5  -1  150.28   12.70
   7   5   1  143.19   12.70
  -7   5  -1  123.09   12.90
  -8  -5  -1   46.90    4.70
   8  -5   1   40.00    5.30
   8  -5   1   42.00    5.50
   8  -5   1   39.20    5.20
  -8  -5  -1   33.10    4.40
   8   5   1   34.40    5.00
  -8   5  -1   44.00    5.40
  -8   5  -1   33.00    5.40
  -8   5  -1   40.60    5.40
   8   5   1   29.80    4.60
   8   5   1   37.00    4.80
   9  -5   1  174.48   15.90
   9  -5   1  158.18   15.70
  -9  -5  -1  187.48   15.10
   9  -5   1  178.08   15.80
   9   5   1  149.69   15.10
   9   5   1  139.29   15.40
  -9   5  -1  134.79   15.80
   9   5   1  182.78   15.40
  -9   5  -1  145.99   15.50
  -9   5  -1  153.38   15.50
  10  -5   1  115.39   12.60
  10  -5   1  107.39   12.50
  10  -5   1  130.89   12.70
 -10  -5  -1  146.99   11.90
  10   5   1  114.59   12.00
 -10   5  -1  123.79   13.00
 -10   5  -1  126.29   12.60
  10   5   1  148.79   12.50
 -10   5  -1  104.99   12.50
  10   5   1  100.19   12.30
 -11  -5  -1    7.10    2.40
  11  -5   1    7.50    3.40
 -11  -5  -1    4.30    2.40
  11  -5   1    4.20    3.80
  11  -5   1    0.90    2.60
 -11   5  -1    3.00    3.60
  11   5   1   10.30    3.20
  11   5   1    1.70    3.50
 -11   5  -1    0.70    3.40
 -11   5  -1    2.90    3.50
  11   5   1    1.30    3.10
  12  -5   1   11.30    4.10
 -12  -5  -1   19.80    6.20
 -12  -5  -1   12.90    3.20
  12  -5   1   12.10    4.80
 -12   5  -1   20.50    5.00
 -12   5  -1   15.30    4.80
  12   5   1   12.10    4.40
 -12   5  -1   21.20    4.90
  12   5   1   18.00    5.30
  12   5   1   18.10    4.20
  13  -5   1   43.20    6.70
 -13  -5  -1   46.60    6.40
 -13  -5  -1   39.20    5.60
  13  -5   1   46.50    7.20
  13   5   1   46.20    6.40
  13   5   1   38.10    6.90
  13   5   1   27.20    7.30
 -13   5  -1   24.30    6.40
 -13   5  -1   36.60    6.60
 -13   5  -1   30.20    6.90
 -14  -5  -1   27.80    4.70
  14  -5   1   25.10    5.70
  14  -5   1   18.50    5.20
 -14  -5  -1   26.70    5.60
  14   5   1   28.80    6.30
  14   5   1   19.20    5.30
  14   5   1   16.10    6.60
 -14   5  -1    8.10    6.00
 -14   5  -1   16.20    6.60
  15  -5   1   27.30    6.60
 -15  -5  -1   35.10    6.80
 -15  -5  -1   34.30    5.90
  15  -5   1   30.30    7.50
  15   5   1   41.20    7.30
  15   5   1   24.30    7.70
 -15   5  -1   13.90    7.30
  16  -6  -1    1.20    5.10
  16  -6  -1   -4.50    6.80
 -16  -6   1   10.60    5.10
  16   6  -1   12.60    6.10
  16   6  -1    2.70    7.80
 -16   6   1    7.90    6.90
 -16   6   1   -3.50    6.60
  16   6  -1   -4.70    6.60
  15  -6  -1    0.40    4.30
  15  -6  -1    0.70    4.20
 -15  -6   1   -5.20    3.70
 -15  -6   1    8.00    3.30
  15   6  -1   -1.20    5.80
 -15   6   1   -5.70    5.50
  15   6  -1    5.70    5.30
 -15   6   1   17.40    6.70
  15   6  -1   -6.50    4.80
 -14  -6   1   -1.10    2.80
  14  -6  -1    2.30    3.60
 -14  -6   1    4.20    3.60
  14  -6  -1    3.00    4.40
  14   6  -1   -4.60    9.30
  14   6  -1   -3.80    4.20
 -14   6   1   -4.10    4.60
 -14   6   1    7.20    5.40
  14   6  -1    0.90    4.60
 -13  -6   1   -1.80    2.20
  13  -6  -1    6.70    3.90
  13  -6  -1    5.80    3.70
 -13  -6   1    4.10    3.10
 -13   6   1   -0.30    4.60
  13   6  -1   -0.30    4.00
 -13   6   1    6.30    5.00
  13   6  -1    5.70    4.00
  13   6  -1    1.90    3.70
 -12  -6   1    5.80    2.60
 -12  -6   1    6.20    2.60
  12  -6  -1    9.30    3.50
  12  -6  -1    3.90    3.40
  12   6  -1    4.30    3.10
 -12   6   1    0.00    3.80
  12   6  -1    5.20    3.20
  12   6  -1   11.10    5.90
 -12   6   1   -1.00    4.00
  11  -6  -1   50.69    7.10
 -11  -6   1   46.60    5.40
 -11  -6   1   43.70    5.50
  11  -6  -1   48.80    6.30
 -11   6   1   42.00    4.40
 -11   6   1   27.20    6.60
 -11   6   1   39.40    5.80
  11   6  -1   44.20    5.90
  11   6  -1   53.19    6.00
  11   6  -1   52.59    5.90
 -11   6   1   32.20    6.30
  10  -6  -1   27.30    4.80
 -10  -6   1   30.20    3.70
  10  -6  -1   19.10    4.30
  10   6  -1   24.60    3.70
  10   6  -1   30.20    4.10
  10   6  -1   27.00    4.10
 -10   6   1   21.70    6.40
 -10   6   1   19.00    4.90
 -10   6   1   22.30    2.90
 -10   6   1   24.60    3.50
   9  -6  -1    0.90    2.10
   9  -6  -1   -0.20    2.30
  -9  -6   1    3.10    1.60
  -9   6   1    4.60    2.70
  -9   6   1    0.50    2.70
   9   6  -1    0.40    1.70
   9   6  -1    1.50    1.70
  -9   6   1    2.60    1.90
  -9   6   1    4.70    1.30
   9   6  -1    2.90    2.00
   8  -6  -1  218.88   19.70
  -8  -6   1  243.38   19.60
  -8  -6   1  235.18   19.50
   8  -6  -1  198.78   20.00
   8   6  -1  206.38   19.20
  -8   6   1  219.88   19.00
   8   6  -1  206.88   19.50
  -8   6   1  211.38   20.10
  -8   6   1  180.58   20.60
  -8   6   1  198.18   19.20
  -7  -6   1    2.00    1.20
  -7  -6   1   -0.10    1.30
   7  -6  -1    1.90    1.80
  -7   6   1    2.50    1.30
  -7   6   1    0.40    2.20
   7   6  -1    1.60    1.20
  -7   6   1    3.50    2.00
   7   6  -1    2.60    2.30
  -7   6   1   -1.30    1.50
   7   6  -1    3.90    1.40
   7   6  -1   -0.20    0.90
  -6  -6   1    3.80    1.30
  -6  -6   1    5.50    1.50
   6  -6  -1    3.30    1.50
   6  -6  -1    2.50    2.00
   6   6  -1    7.10    1.50
  -6   6   1    7.10    1.70
   6   6  -1    7.00    1.40
  -6   6   1    1.40    2.00
  -6   6   1    4.70    1.30
   6   6  -1    8.40    2.20
  -6   6   1    5.20    1.80
  -6   6   1    3.70    1.10
   5  -6  -1 1312.77  110.09
   5  -6  -1 1330.97  110.09
   5  -6  -1 1197.78  110.49
  -5  -6   1 1322.77  110.19
  -5  -6   1 1156.28  110.59
  -5  -6   1 1253.17  110.19
  -5   6   1 1142.19  110.99
  -5   6   1 1317.67  110.49
  -5   6   1 1150.08  109.99
   5   6  -1 1369.06  110.19
   5   6  -1 1208.98  109.99
   4  -6  -1  144.39   16.10
  -4  -6   1  193.58   15.90
   4  -6  -1  181.28   15.70
  -4  -6   1  164.08   15.90
   4  -6  -1  165.48   16.10
   4  -6  -1  170.68   15.90
  -4  -6   1  189.68   16.10
   4  -6  -1  186.28   16.10
  -4  -6   1  172.68   16.30
   4   6  -1  195.78   15.90
   4   6  -1  163.68   15.80
  -4   6   1  193.18   15.50
  -4   6   1  154.78   16.60
  -4   6   1  180.48   16.10
  -4   6   1  149.09   15.60
  -3  -6   1  284.07   26.70
   3  -6  -1  303.37   27.10
   3  -6  -1  296.47   26.70
  -3  -6   1  316.67   26.70
   3  -6  -1  272.47   26.40
  -3  -6   1  319.47   26.50
  -3  -6   1  279.17   26.40
  -3   6   1  315.87   26.40
  -3   6   1  310.07   26.20
  -3   6   1  256.77   27.00
   3   6  -1  287.47   26.50
  -2  -6   1    2.20    1.00
  -2  -6   1    3.70    1.50
   2  -6  -1    3.90    1.70
   2  -6  -1    2.70    1.90
   2  -6  -1    5.90    1.70
   2  -6  -1    2.20    1.00
   2  -6  -1    2.30    1.10
  -2  -6   1    4.00    1.20
  -2  -6   1    3.20    1.40
  -2   6   1    8.20    1.60
   2   6  -1    3.90    1.40
  -2   6   1    3.90    0.90
   2   6  -1    2.00    1.20
   2   6  -1    2.80    1.10
   2   6  -1    3.40    1.00
   2   6  -1    2.90    0.90
  -1  -6   1   86.59    8.20
   1  -6  -1   84.29    8.50
  -1  -6   1   89.99    8.60
   1  -6  -1   81.59    8.80
   1  -6  -1   86.79    8.40
   1  -6  -1   96.49    8.30
  -1  -6   1   86.19    8.30
  -1  -6   1   87.99    8.60
   1   6  -1   87.79    8.30
   1   6  -1   88.79    8.60
  -1   6   1   93.89    8.30
  -1   6   1   91.19    9.00
   1   6  -1   88.59    8.30
  -1   6   1   81.19    8.40
  -1   6   1   97.29    8.30
   1   6  -1   78.49    8.10
   1   6  -1   86.59    8.60
   0  -6  -1 2261.27  189.48
   0  -6   1 2410.76  189.58
   0  -6   1 2087.89  189.18
   0   6  -1 2035.40  188.98
   0   6   1 2033.20  188.98
   0   6  -1 2053.99  188.88
   0   6  -1 2313.77  188.98
   0   6   1 1981.40  188.68
   0   6  -1 2216.58  189.18
   1  -6   1    8.40    2.00
  -1  -6  -1   11.30    1.80
  -1  -6  -1    9.80    1.70
   1  -6   1    9.40    1.60
  -1  -6  -1   10.30    1.40
   1  -6   1   11.10    2.00
  -1  -6  -1   10.30    2.40
  -1  -6  -1    8.80    1.60
   1  -6   1   12.10    2.30
  -1  -6  -1    6.70    1.90
   1   6   1   11.80    1.50
  -1   6  -1   11.20    2.30
  -1   6  -1   16.80    2.10
  -1   6  -1    9.70    1.80
   1   6   1   10.60    1.50
  -1   6  -1   12.00    2.10
   1   6   1   11.50    2.60
  -1   6  -1    9.70    1.90
   2  -6   1 3850.71  337.47
  -2  -6  -1 3926.11  337.27
   2  -6   1 4203.88  337.87
   2  -6   1 3819.52  337.57
  -2  -6  -1 3942.71  337.57
   2  -6   1 3387.36  337.57
   2  -6   1 3706.03  337.77
   2  -6   1 4190.98  337.67
  -2   6  -1 3521.95  337.67
  -2   6  -1 4059.39  337.47
   2   6   1 4168.28  337.17
  -2   6  -1 3429.36  337.87
  -3  -6  -1  508.25   43.30
  -3  -6  -1  479.45   42.80
   3  -6   1  464.95   42.90
  -3  -6  -1  507.35   43.10
   3  -6   1  491.75   43.30
   3  -6   1  495.25   43.10
   3  -6   1  539.85   43.40
  -3   6  -1  459.95   43.50
  -3   6  -1  487.55   42.90
  -3   6  -1  453.05   43.40
  -3   6  -1  510.85   43.00
  -3   6  -1  424.36   43.10
   3   6   1  475.15   42.60
   3   6   1  483.25   42.90
  -4  -6  -1    2.10    1.20
   4  -6   1    0.00    1.80
  -4  -6  -1   -1.40    0.80
   4  -6   1    0.90    1.40
   4  -6   1   -0.20    1.30
   4  -6   1    0.30    1.30
   4  -6   1    1.30    1.10
  -4   6  -1    1.80    1.10
  -4   6  -1    0.20    1.20
   4   6   1   -0.60    0.70
   4   6   1    0.30    0.50
  -4   6  -1    2.40    2.00
   4   6   1    0.60    0.80
  -4   6  -1   -0.60    1.40
   4   6   1    1.00    1.00
  -4   6  -1    2.00    1.80
   5  -6   1  146.59   13.60
  -5  -6  -1  144.19   13.50
  -5  -6  -1  155.98   13.50
   5  -6   1  149.19   13.80
   5  -6   1  139.89   13.20
  -5   6  -1  124.29   13.50
   5   6   1  150.78   12.80
   5   6   1  141.39   13.30
  -5   6  -1  128.49   13.50
  -5   6  -1  140.59   13.40
   5   6   1  159.68   13.30
  -5   6  -1  136.19   14.10
  -6  -6  -1    4.80    1.70
   6  -6   1    4.30    1.90
   6  -6   1    6.90    2.10
  -6  -6  -1    4.80    1.60
   6   6   1    7.10    2.00
  -6   6  -1    2.40    2.20
  -6   6  -1    3.70    2.00
   6   6   1    7.30    1.50
  -6   6  -1    9.90    2.10
   6   6   1    4.10    1.60
  -6   6  -1    3.30    2.30
   6   6   1    5.20    1.70
   7  -6   1   26.60    4.20
   7  -6   1   28.80    4.60
  -7  -6  -1   28.10    4.10
  -7  -6  -1   22.30    3.70
  -7   6  -1   26.80    4.00
  -7   6  -1   29.00    4.20
   7   6   1   26.10    3.80
  -7   6  -1   27.30    4.10
  -8  -6  -1   84.39    8.10
   8  -6   1   86.19    8.80
   8  -6   1   89.39    8.60
  -8  -6  -1   84.19    8.10
   8   6   1   76.09    8.30
   8   6   1   72.69    8.10
  -8   6  -1   69.39    8.50
   8   6   1   73.09    8.50
  -8   6  -1   67.79    8.90
  -8   6  -1   75.29    8.40
  -9  -6  -1    1.40    1.90
   9  -6   1   -1.10    2.20
   9  -6   1   -0.40    1.90
  -9  -6  -1   -0.50    1.70
  -9   6  -1    1.60    2.80
   9   6   1   -2.30    2.10
  -9   6  -1    2.50    2.80
  -9   6  -1    3.20    2.70
   9   6   1   -1.60    2.40
   9   6   1   -0.50    2.40
  10  -6   1   50.39    6.60
 -10  -6  -1   52.59    5.60
 -10  -6  -1   53.09    5.70
  10  -6   1   51.29    6.70
  10   6   1   34.30    6.20
 -10   6  -1   47.80    6.70
  10   6   1   37.80    5.80
  10   6   1   46.50    6.30
 -10   6  -1   50.69    6.70
 -10   6  -1   32.80    6.60
 -11  -6  -1  143.39   12.80
  11  -6   1  135.89   13.80
  11  -6   1  157.08   14.10
  11   6   1  105.29   13.50
 -11   6  -1  110.39   14.00
 -11   6  -1  132.29   13.60
 -11   6  -1  130.59   13.70
  11   6   1  131.59   13.10
  12  -6   1    5.80    3.80
 -12  -6  -1   -0.40    2.70
  12  -6   1    9.70    3.90
  12   6   1    7.00    4.00
  12   6   1    0.50    3.80
 -12   6  -1    0.00    3.80
 -12   6  -1    2.80    4.30
 -12   6  -1   -0.70    4.20
  12   6   1   -2.70    4.10
  13  -6   1    3.10    4.10
 -13  -6  -1    1.00    3.10
 -13  -6  -1    3.60    2.70
  13  -6   1   -2.60    3.20
 -13   6  -1    1.50    4.80
  13   6   1   -2.40    4.20
  13   6   1    1.00    3.70
  13   6   1    7.40    5.50
 -13   6  -1   -2.50    4.60
 -13   6  -1    2.10    4.80
  14  -6   1   27.60    6.20
 -14  -6  -1   26.60    4.80
 -14  -6  -1   29.70    5.50
  14  -6   1   32.90    6.60
  14   6   1   26.40    7.50
  14   6   1   25.90    6.30
 -14   6  -1   25.00    7.10
 -14   6  -1   29.40    7.50
  14   6   1   28.80    5.90
 -15  -6  -1   23.30    5.50
  15  -6   1   27.30    7.00
 -15  -6  -1   27.70    6.70
  15  -6   1   31.10    8.80
 -15   6  -1   25.80    7.60
 -15   6  -1   17.10    7.90
  15   6   1   23.50   10.30
  15   6   1   19.40    7.70
  15   6   1   26.30    6.70
  15  -7  -1   34.40    6.60
 -15  -7   1   41.40    7.00
 -15  -7   1   40.50    6.10
  15  -7  -1   39.30    7.50
 -15   7   1   40.90    8.50
  15   7  -1   49.99    8.00
  15   7  -1   35.50    7.20
  15   7  -1   27.10    7.60
 -15   7   1   30.10    8.60
 -14  -7   1    5.40    3.20
 -14  -7   1   -2.10    3.30
  14  -7  -1   -0.40    4.10
  14  -7  -1   -1.00    3.80
 -14   7   1    2.10    5.50
  14   7  -1   -1.50    4.70
 -14   7   1    2.60    5.50
  14   7  -1    0.70    4.50
  14   7  -1    4.90    4.80
  13  -7  -1   -1.00    3.60
 -13  -7   1   -0.40    2.30
  13  -7  -1   -1.40    3.70
  13   7  -1   -2.20    3.70
  13   7  -1    2.90    4.30
 -13   7   1   -1.00    4.50
 -13   7   1    0.00    4.70
  13   7  -1   -5.20    4.10
 -12  -7   1    2.80    2.60
  12  -7  -1    2.20    3.00
  12  -7  -1    0.80    4.00
  12   7  -1    3.80    3.30
 -12   7   1    1.50    4.20
  12   7  -1    2.60    3.60
  12   7  -1   -5.40    5.40
 -12   7   1   -5.80    4.10
 -11  -7   1   58.39    6.30
  11  -7  -1   52.69    7.50
 -11  -7   1   39.80    5.80
  11  -7  -1   40.80    6.60
  11   7  -1   55.99    6.70
  11   7  -1   61.79    6.50
  11   7  -1   55.69    6.60
 -11   7   1   45.20    7.40
 -11   7   1   52.29    8.50
  10  -7  -1    3.50    3.90
  10  -7  -1    4.10    2.60
 -10  -7   1   -0.10    1.70
 -10  -7   1    1.40    1.80
  10   7  -1    1.70    2.20
 -10   7   1    2.70    3.30
 -10   7   1    2.80    1.30
  10   7  -1   -1.20    2.00
 -10   7   1   -3.50    3.10
  10   7  -1   -1.40    2.00
   9  -7  -1  126.49   12.40
   9  -7  -1  124.49   12.90
  -9  -7   1  144.09   12.10
  -9   7   1  137.29   12.80
   9   7  -1  117.69   12.00
  -9   7   1  126.49   11.40
  -9   7   1  107.79   13.50
  -9   7   1  108.29   11.60
   9   7  -1  147.59   12.30
   9   7  -1  117.89   11.70
   8  -7  -1  366.56   31.60
  -8  -7   1  371.16   31.30
  -8  -7   1  343.07   31.30
   8  -7  -1  348.37   32.00
   8   7  -1  332.87   31.00
  -8   7   1  376.56   30.90
  -8   7   1  327.17   31.80
   8   7  -1  327.87   31.30
   8   7  -1  368.36   31.40
  -8   7   1  298.67   32.50
   7  -7  -1   19.00    3.10
  -7  -7   1   14.70    2.90
  -7  -7   1   17.50    2.70
  -7   7   1   13.60    3.10
  -7   7   1   15.50    4.70
   7   7  -1   18.10    2.90
   7   7  -1   15.80    2.30
   7   7  -1   15.70    3.40
  -7   7   1   20.40    2.90
  -7   7   1   18.20    2.50
   6  -7  -1  973.90   82.29
   6  -7  -1  889.01   82.59
  -6  -7   1  914.91   82.29
  -6  -7   1  982.60   82.19
   6   7  -1  841.72   82.39
   6   7  -1 1003.20   82.19
  -6   7   1  827.12   81.99
  -6   7   1 1029.30   81.89
  -6   7   1  835.72   83.19
  -6   7   1 1002.40   82.59
   5  -7  -1  165.28   15.30
   5  -7  -1  167.28   15.50
   5  -7  -1  172.98   15.20
  -5  -7   1  180.38   15.10
   5  -7  -1  167.08   15.00
  -5  -7   1  180.88   15.30
  -5  -7   1  156.18   15.10
  -5   7   1  183.38   14.70
   5   7  -1  142.39   15.20
   5   7  -1  157.58   15.00
  -5   7   1  157.08   15.30
  -5   7   1  142.49   15.10
  -5   7   1  147.89   16.00
   4  -7  -1  213.38   19.70
  -4  -7   1  220.68   19.80
  -4  -7   1  215.08   19.80
  -4  -7   1  207.28   19.60
   4  -7  -1  207.58   19.70
   4  -7  -1  233.38   19.90
   4   7  -1  243.18   19.40
   4   7  -1  238.58   19.60
  -4   7   1  212.08   19.80
  -4   7   1  204.58   19.30
  -4   7   1  201.38   20.40
   4   7  -1  186.78   19.60
   3  -7  -1   16.40    2.50
  -3  -7   1   15.30    2.60
  -3  -7   1   11.00    2.10
  -3  -7   1   17.30    2.80
  -3  -7   1   12.80    2.40
  -3  -7   1   10.10    2.10
   3  -7  -1   14.60    2.50
  -3   7   1    9.70    2.80
  -3   7   1   15.40    1.90
  -3   7   1   11.90    2.40
   3   7  -1   13.70    2.40
   3   7  -1   16.00    1.90
   3   7  -1   16.70    2.10
  -2  -7   1  211.68   20.10
  -2  -7   1  194.88   20.00
   2  -7  -1  229.08   19.90
  -2  -7   1  230.88   19.80
   2  -7  -1  213.18   19.90
  -2   7   1  225.18   20.60
  -2   7   1  227.88   19.70
  -2   7   1  230.98   19.50
   2   7  -1  206.48   19.50
   2   7  -1  212.18   19.70
   2   7  -1  191.68   20.20
   2   7  -1  239.18   19.80
  -1  -7   1  131.09   11.80
   1  -7  -1  106.49   12.70
   1  -7  -1  113.89   11.90
  -1  -7   1  116.69   11.80
   1  -7  -1  141.79   11.90
   1   7  -1  125.59   12.10
  -1   7   1  144.49   11.70
   1   7  -1  137.49   11.90
   1   7  -1  138.99   12.30
  -1   7   1  147.69   12.80
  -1   7   1  131.39   12.70
   1   7  -1  112.79   11.80
   1   7  -1  108.89   11.60
   1   7  -1  135.49   12.70
   0  -7  -1  153.48   13.00
   0  -7  -1  122.09   13.50
   0  -7   1  138.19   13.10
   0  -7  -1  160.68   13.20
   0  -7   1  124.89   13.20
   0  -7   1  137.29   13.30
   0   7  -1  121.19   12.80
   0   7  -1  160.38   14.00
   0   7  -1  149.99   13.10
   0   7   1  145.79   13.80
   0   7  -1  143.29   13.10
   0   7   1  141.19   12.80
   0   7  -1  124.69   13.00
   0   7   1  158.68   12.80
   0   7  -1  136.09   13.10
   1  -7   1 1106.69   91.69
  -1  -7  -1 1137.59   91.69
   1  -7   1 1056.59   91.49
   1  -7   1 1035.00   91.59
  -1  -7  -1 1009.10   91.49
  -1  -7  -1  934.31   91.79
   1  -7   1 1147.49   91.99
   1  -7   1  910.91   91.69
  -1  -7  -1 1034.70   92.49
   1   7   1 1092.09   91.39
  -1   7  -1 1086.89   92.09
   1   7   1 1149.29   92.39
  -1   7  -1 1052.69   91.49
  -1   7  -1  917.81   91.59
   1   7   1 1017.80   91.29
  -1   7  -1  998.80   91.49
  -1   7  -1 1003.20   91.69
  -1   7  -1 1026.80   91.59
   2  -7   1  641.44   56.59
   2  -7   1  608.24   56.39
   2  -7   1  580.94   56.79
  -2  -7  -1  571.94   56.69
   2  -7   1  704.33   56.99
   2  -7   1  674.83   56.59
  -2  -7  -1  644.44   56.29
  -2  -7  -1  644.44   56.59
  -2   7  -1  654.03   56.39
   2   7   1  706.63   56.09
  -2   7  -1  573.14   56.99
   2   7   1  644.44   56.39
   3  -7   1  419.96   36.70
  -3  -7  -1  430.26   36.70
   3  -7   1  367.76   36.80
   3  -7   1  442.46   37.00
   3  -7   1  410.76   36.50
   3  -7   1  400.96   36.70
  -3  -7  -1  422.86   36.90
  -3   7  -1  468.25   36.70
   3   7   1  417.96   36.50
   3   7   1  433.46   36.10
  -3   7  -1  362.06   37.10
   3   7   1  379.06   36.10
  -3   7  -1  370.86   36.90
   4  -7   1   10.00    2.20
   4  -7   1    8.00    2.10
  -4  -7  -1    8.30    1.80
   4  -7   1    7.80    2.20
   4  -7   1    8.50    1.90
   4  -7   1   10.80    2.60
  -4  -7  -1    4.60    1.70
  -4   7  -1    4.70    2.40
   4   7   1    6.00    0.90
  -4   7  -1    4.10    1.60
  -4   7  -1    6.10    2.20
   4   7   1    7.30    1.30
  -4   7  -1    7.10    2.50
   4   7   1    4.40    1.40
  -4   7  -1    4.20    1.80
   5  -7   1   52.29    5.50
   5  -7   1   35.30    5.00
  -5  -7  -1   44.00    5.00
   5  -7   1   44.10    4.70
   5  -7   1   43.70    5.10
  -5  -7  -1   41.30    4.80
   5   7   1   39.20    4.50
  -5   7  -1   39.00    6.00
  -5   7  -1   45.90    4.90
   5   7   1   42.80    4.60
   5   7   1   48.70    4.70
  -5   7  -1   36.20    5.50
   5   7   1   42.20    4.00
  -6  -7  -1    6.20    1.90
   6  -7   1    3.20    2.10
  -6   7  -1    3.80    2.10
   6   7   1    2.30    1.70
  -6   7  -1    2.30    1.80
  -6   7  -1   -0.60    2.40
   6   7   1    2.80    1.60
   6   7   1    2.90    1.20
  -6   7  -1    4.90    2.60
   7  -7   1   38.70    5.00
  -7  -7  -1   29.60    4.30
   7  -7   1   39.10    5.00
  -7   7  -1   36.20    4.80
   7   7   1   30.50    4.50
   7   7   1   37.00    4.00
  -7   7  -1   25.90    5.60
  -7   7  -1   34.10    5.40
  -7   7  -1   35.50    5.00
   7   7   1   38.50    4.70
   7   7   1   45.20    7.10
  -8  -7  -1   17.00    3.10
  -8  -7  -1   19.30    3.20
   8  -7   1   13.90    3.40
   8  -7   1   19.00    3.70
  -8   7  -1   16.20    3.50
   8   7   1   14.60    3.10
  -8   7  -1   16.30    3.60
  -8   7  -1   17.10    4.50
   8   7   1   21.50    3.80
   8   7   1   16.80    2.90
   8   7   1   13.30    3.30
  -9  -7  -1    1.30    2.10
   9  -7   1    0.30    2.30
  -9  -7  -1    1.70    2.00
   9  -7   1    2.20    2.60
  -9   7  -1   -3.00    2.70
  -9   7  -1    0.50    3.10
   9   7   1   -0.10    2.50
   9   7   1    1.80    2.60
  -9   7  -1    0.80    2.80
   9   7   1   -0.80    2.10
  10  -7   1  120.29   13.40
  10  -7   1  151.48   14.00
 -10  -7  -1  145.19   12.80
 -10   7  -1  142.49   13.50
 -10   7  -1  111.79   14.00
  10   7   1  116.49   12.60
 -10   7  -1  127.79   13.10
 -11  -7  -1   29.60    3.90
  11  -7   1   18.50    4.70
 -11  -7  -1   19.60    4.00
 -11   7  -1   15.50    4.30
  11   7   1   22.90    5.00
 -11   7  -1   16.70    6.20
  11   7   1   21.20    4.10
 -11   7  -1   17.40    4.80
  11   7   1   26.50    4.80
  12  -7   1   21.90    5.30
  12  -7   1   24.10    5.30
 -12  -7  -1   26.60    4.50
 -12  -7  -1   24.00    4.20
 -12   7  -1   18.60    5.00
  12   7   1   20.80    7.10
  12   7   1   20.60    5.50
 -12   7  -1   17.40    5.60
  12   7   1   36.90    5.10
 -12   7  -1   16.50    6.00
  13  -7   1    8.10    4.30
  13  -7   1    6.50    4.70
 -13  -7  -1    9.10    3.70
 -13  -7  -1    7.00    3.20
  13   7   1   13.70    4.10
 -13   7  -1    7.50    5.60
 -13   7  -1    5.40    5.30
  13   7   1    4.30    4.80
  13   7   1    2.40    5.50
 -13   7  -1   -6.60    5.30
 -14  -7  -1    5.60    3.90
  14  -7   1    3.40    4.50
 -14  -7  -1    5.60    3.50
  14  -7   1   -2.60    4.80
  14   7   1   -5.40    6.40
 -14   7  -1    1.20    6.10
 -14   7  -1    2.60    5.90
  14   7   1   -4.00    5.90
  14   7   1   -6.20    5.00
 -15  -8   1   18.60    5.00
  15  -8  -1   16.20    6.10
  15  -8  -1   15.80    7.30
 -15  -8   1    9.00    4.10
  15   8  -1   12.10    6.40
  15   8  -1   18.60    6.80
 -15   8   1   17.70    7.10
 -14  -8   1    0.60    3.10
  14  -8  -1    6.70    4.70
 -14  -8   1   -2.20    3.30
  14  -8  -1    5.70    4.70
 -14   8   1    6.70    5.90
  14   8  -1    1.00    4.80
 -14   8   1    9.30    5.80
  14   8  -1   -2.90    4.70
  14   8  -1    4.50    5.40
 -13  -8   1    0.20    3.00
  13  -8  -1    2.90    3.90
  13  -8  -1    0.60    4.00
 -13  -8   1    6.70    3.00
  13   8  -1    1.60    4.40
  13   8  -1    3.70    4.20
 -13   8   1    2.60    5.20
 -13   8   1    4.20    5.00
  13   8  -1    5.10    4.20
 -12  -8   1   -0.60    2.30
 -12  -8   1    0.20    2.30
  12  -8  -1    4.40    3.30
  12  -8  -1    2.80    3.20
  12   8  -1   -0.30    3.50
 -12   8   1    4.80    4.90
 -12   8   1   -3.00    4.30
  12   8  -1    1.40    3.40
  12   8  -1    2.00    3.80
  11  -8  -1   -2.70    2.90
  11  -8  -1    2.30    3.00
 -11  -8   1    0.10    2.20
 -11  -8   1    1.40    2.10
  11   8  -1    6.60    3.00
  11   8  -1    2.90    2.90
 -11   8   1   -4.00    3.60
  11   8  -1   -0.60    2.60
 -11   8   1    5.90    4.80
 -10  -8   1   28.40    4.60
  10  -8  -1   46.50    6.50
 -10  -8   1   45.10    4.90
 -10   8   1   25.70    6.50
  10   8  -1   38.20    5.20
  10   8  -1   38.40    4.70
 -10   8   1   29.50    5.60
  -9  -8   1   16.20    2.90
   9  -8  -1   14.50    3.30
   9  -8  -1   14.30    4.00
  -9  -8   1   17.30    2.90
  -9   8   1   11.60    2.30
  -9   8   1   10.40    4.50
   9   8  -1   11.10    2.40
  -9   8   1   17.20    2.40
   9   8  -1   14.90    2.90
   9   8  -1   12.90    3.10
  -9   8   1   24.60    5.40
   8  -8  -1    3.20    2.50
  -8  -8   1    4.20    1.90
  -8  -8   1   -1.90    1.40
   8  -8  -1   -1.90    1.90
  -8   8   1   -0.10    2.20
   8   8  -1    2.80    1.70
   8   8  -1    1.80    1.30
  -8   8   1    0.00    2.80
   8   8  -1    4.10    3.50
  -8   8   1    4.00    1.60
  -8   8   1   -0.30    2.40
   8   8  -1   -2.00    1.50
   7  -8  -1  103.79    9.50
   7  -8  -1   98.89   10.00
  -7  -8   1  104.79    9.30
   7  -8  -1  103.99    9.70
  -7  -8   1   99.99    9.40
   7   8  -1  101.19    9.30
  -7   8   1   73.09   10.50
  -7   8   1   82.39    9.20
  -7   8   1   82.59    8.90
  -7   8   1   99.39    9.80
   7   8  -1   86.09    9.70
   6  -8  -1   66.19    7.50
   6  -8  -1   70.79    7.40
   6  -8  -1   79.29    7.60
  -6  -8   1   71.29    7.20
   6  -8  -1   78.49    8.00
  -6   8   1   65.49    7.60
   6   8  -1   65.79    7.10
   6   8  -1   80.99    7.10
  -6   8   1   64.59    8.50
  -6   8   1   80.09    6.80
  -6   8   1   77.79    7.80
   6   8  -1   62.89    7.60
  -6   8   1   67.09    6.90
  -5  -8   1   59.49    5.70
   5  -8  -1   56.09    6.50
  -5  -8   1   52.99    5.80
   5  -8  -1   44.60    5.90
   5  -8  -1   55.99    6.20
   5  -8  -1   56.89    5.70
  -5   8   1   44.20    7.20
  -5   8   1   53.09    5.10
   5   8  -1   54.99    5.60
   5   8  -1   60.29    5.40
  -5   8   1   45.40    5.90
  -4  -8   1   42.80    4.60
  -4  -8   1   34.00    4.80
   4  -8  -1   39.50    4.80
   4  -8  -1   41.40    4.70
  -4  -8   1   46.10    4.60
   4  -8  -1   42.60    5.10
   4   8  -1   34.40    4.60
  -4   8   1   45.70    4.90
  -4   8   1   39.60    5.90
   4   8  -1   37.40    4.30
   4   8  -1   44.60    4.20
  -4   8   1   39.50    4.20
  -3  -8   1    1.00    1.50
  -3  -8   1    1.90    1.20
  -3  -8   1   -0.70    2.00
  -3  -8   1    4.90    1.90
  -3  -8   1   -0.60    0.80
   3  -8  -1    1.20    1.40
   3  -8  -1    1.70    1.20
   3  -8  -1    0.00    1.80
  -3   8   1   -0.20    1.90
  -3   8   1    2.30    0.90
   3   8  -1    2.90    1.10
   3   8  -1   -0.10    1.90
   2  -8  -1  275.57   23.20
  -2  -8   1  244.28   23.30
  -2  -8   1  215.68   23.00
  -2  -8   1  240.58   23.70
  -2  -8   1  247.68   23.00
   2  -8  -1  260.87   23.20
   2   8  -1  267.17   22.70
   2   8  -1  273.77   23.50
   2   8  -1  242.48   22.90
  -2   8   1  274.27   24.00
   2   8  -1  245.28   23.30
  -2   8   1  265.67   22.70
  -1  -8   1   23.60    3.90
  -1  -8   1   22.70    3.00
   1  -8  -1   27.90    3.30
   1  -8  -1   25.20    3.20
   1   8  -1   19.80    2.80
  -1   8   1   31.40    4.80
   1   8  -1   29.60    3.90
   1   8  -1   24.70    3.20
   1   8  -1   21.90    3.00
  -1   8   1   28.70    2.80
   1   8  -1   31.30    3.90
  -1   8   1   26.00    3.50
   0  -8   1  406.16   34.90
   0  -8   1  368.66   34.40
   0  -8  -1  416.76   34.70
   0  -8  -1  407.46   34.50
   0   8   1  404.56   34.30
   0   8  -1  360.66   34.50
   0   8  -1  363.46   34.40
   0   8  -1  365.26   34.50
   0   8   1  413.96   35.40
   0   8  -1  414.46   35.60
   0   8   1  340.57   34.20
   1  -8   1  113.19   10.10
  -1  -8  -1   94.59    9.90
   1  -8   1  100.59    9.70
  -1  -8  -1   83.69    9.50
  -1  -8  -1  112.39    9.70
   1  -8   1  105.89    9.50
   1   8   1  107.79   10.40
  -1   8  -1   97.99   10.10
   1   8   1  110.09    9.00
  -1   8  -1   92.89    9.40
   1   8   1  106.99    9.40
   1   8   1   92.69    9.30
  -1   8  -1   85.89    9.60
  -1   8  -1  100.09    9.50
  -2  -8  -1  131.89   12.90
   2  -8   1  136.69   13.20
  -2  -8  -1  142.79   13.20
  -2  -8  -1  124.79   13.30
   2  -8   1  142.99   13.00
   2  -8   1  143.59   13.50
   2  -8   1  144.79   13.50
  -2   8  -1  144.99   12.90
   2   8   1  164.18   14.20
   2   8   1  159.88   12.90
   2   8   1  137.89   12.70
  -2   8  -1  133.19   13.70
   2   8   1  135.09   12.90
  -2   8  -1  129.49   13.20
   3  -8   1  236.28   22.20
  -3  -8  -1  257.77   22.40
   3  -8   1  253.87   22.70
   3  -8   1  236.78   22.60
  -3  -8  -1  257.37   21.90
  -3  -8  -1  225.58   22.50
  -3   8  -1  226.28   22.40
   3   8   1  240.48   22.10
   3   8   1  267.17   21.80
   3   8   1  228.68   21.80
   3   8   1  273.67   22.20
  -3   8  -1  230.78   23.00
   4  -8   1    1.80    1.90
  -4  -8  -1    5.50    1.60
   4  -8   1    0.60    1.60
  -4  -8  -1    1.00    1.60
   4  -8   1    1.70    1.30
   4   8   1    2.10    1.10
  -4   8  -1    0.40    2.10
   4   8   1    2.70    0.60
   4   8   1    2.30    0.80
  -4   8  -1    3.90    1.80
  -4   8  -1    3.30    1.50
  -4   8  -1   -1.50    1.40
   4   8   1    3.90    1.30
   5  -8   1   22.70    3.10
   5  -8   1   19.30    3.40
  -5  -8  -1   15.70    3.00
   5  -8   1   17.10    3.50
  -5   8  -1   16.10    3.00
   5   8   1   21.40    2.80
   5   8   1   14.20    2.10
  -5   8  -1   15.90    3.90
  -5   8  -1   18.70    3.00
   5   8   1   15.50    1.90
   6  -8   1   -0.80    1.80
  -6  -8  -1    1.50    1.60
  -6  -8  -1    4.40    1.70
   6  -8   1    1.60    2.10
   6  -8   1    0.30    1.60
   6   8   1    1.10    1.20
  -6   8  -1    1.60    1.80
  -6   8  -1   -0.90    2.70
   6   8   1    1.60    1.60
   6   8   1    0.00    1.60
  -6   8  -1   -0.20    2.10
   6   8   1    0.90    1.40
   7  -8   1    1.30    1.90
   7  -8   1    1.20    1.80
  -7  -8  -1    0.10    1.60
   7  -8   1    2.20    2.20
  -7  -8  -1    0.20    1.60
   7   8   1    0.10    2.10
  -7   8  -1    1.90    2.20
   7   8   1   -3.10    1.70
   7   8   1    2.90    2.00
  -7   8  -1    1.60    2.30
   7   8   1   -3.20    1.60
  -7   8  -1   -0.30    3.00
   8  -8   1  145.89   14.40
  -8  -8  -1  135.99   13.80
  -8  -8  -1  165.28   14.00
   8  -8   1  150.08   14.60
  -8   8  -1  134.99   15.30
  -8   8  -1  129.99   13.90
   8   8   1  153.98   14.00
   8   8   1  122.29   13.30
   8   8   1  156.38   14.20
  -8   8  -1  153.88   14.10
  -9  -8  -1  122.89   10.70
   9  -8   1  111.09   11.30
   9  -8   1  121.69   11.50
  -9   8  -1   99.29   10.80
   9   8   1  107.19   10.70
  -9   8  -1   87.99   11.90
   9   8   1   99.29   11.00
  -9   8  -1   99.79   10.90
   9   8   1   92.59   10.90
   9   8   1   95.39   10.20
 -10  -8  -1    2.60    2.60
  10  -8   1    3.00    3.30
 -10  -8  -1    7.30    2.70
  10  -8   1    4.90    3.30
 -10   8  -1    8.30    4.50
  10   8   1    1.20    3.40
  10   8   1    6.80    3.30
  10   8   1   11.20    2.90
 -10   8  -1   -1.50    3.20
  11  -8   1   13.90    4.30
 -11  -8  -1    4.80    2.70
  11  -8   1    5.10    3.80
 -11  -8  -1   11.90    3.00
  11   8   1    7.80    3.10
 -11   8  -1    1.90    3.60
 -11   8  -1   14.10    5.40
  11   8   1    1.40    4.90
 -11   8  -1    7.20    4.20
 -12  -8  -1   -0.10    2.60
  12  -8   1    5.00    3.90
  12  -8   1   10.80    4.60
 -12  -8  -1    8.20    3.20
 -12   8  -1    2.00    5.10
  12   8   1   -2.20    4.10
 -12   8  -1   -6.30    4.00
  12   8   1    3.80    3.40
  12   8   1    5.10    4.70
 -12   8  -1    8.20    4.90
  13  -8   1    8.20    4.10
  13  -8   1    6.60    4.90
 -13  -8  -1    1.90    3.00
 -13  -8  -1    4.70    3.60
  13   8   1    0.90    5.20
 -13   8  -1    0.90    5.50
  13   8   1    9.10    5.20
 -13   8  -1    2.20    5.50
  13   8   1    7.80    5.70
  14  -8   1   12.90    6.00
 -14  -8  -1    4.00    3.60
  14  -8   1    5.00    4.90
 -14  -8  -1   -7.30    3.90
  14   8   1    7.10    5.80
  14   8   1   -6.30    6.60
 -14   8  -1   12.80    6.70
 -14   8  -1    0.50    7.00
  15  -9  -1   14.80    6.70
 -15  -9   1   10.80    5.10
 -15  -9   1   16.60    4.50
  15  -9  -1    6.30    5.40
 -15   9   1    3.30    7.30
  15   9  -1    3.20    6.90
  15   9  -1    7.20    6.90
 -15   9   1   28.10    7.20
  14  -9  -1    4.10    4.90
  14  -9  -1    5.20    5.50
 -14  -9   1    6.70    3.90
 -14  -9   1    9.30    4.20
  14   9  -1    5.80    5.70
 -14   9   1    3.50    6.40
  14   9  -1    6.50    5.40
  13  -9  -1   13.30    4.80
 -13  -9   1    1.30    3.00
  13  -9  -1   -2.90    4.10
 -13  -9   1    2.40    3.40
  13   9  -1    0.90    7.00
  13   9  -1    0.80    4.50
  13   9  -1   10.30    4.70
 -13   9   1    1.00    5.70
 -13   9   1    5.50    5.10
 -12  -9   1   19.30    3.80
 -12  -9   1   18.30    3.80
  12  -9  -1   13.80    4.70
  12  -9  -1   24.30    5.20
  12   9  -1   21.00    4.90
 -12   9   1   15.80    5.40
  12   9  -1   22.60    4.90
 -12   9   1   13.40    6.20
  12   9  -1   17.70    4.60
 -11  -9   1   -3.40    2.20
  11  -9  -1    0.90    4.20
  11  -9  -1   -0.60    3.50
 -11  -9   1    3.00    2.60
  11   9  -1    4.50    3.20
 -11   9   1   -4.80    3.70
  11   9  -1    0.30    2.90
  11   9  -1    6.90    3.10
 -10  -9   1   54.29    6.10
  10  -9  -1   46.20    7.10
  10  -9  -1   52.49    7.80
 -10  -9   1   60.29    6.10
 -10   9   1   40.60    8.00
 -10   9   1   47.80    5.20
  10   9  -1   59.89    6.60
  10   9  -1   47.30    5.70
  10   9  -1   51.99    6.50
 -10   9   1   45.30    7.00
   9  -9  -1    3.40    2.80
  -9  -9   1    1.40    2.00
   9  -9  -1    2.70    2.40
  -9  -9   1    4.70    2.10
   9  -9  -1    4.50    2.50
  -9   9   1   -2.00    2.90
  -9   9   1   -1.80    2.40
   9   9  -1   -0.40    1.90
  -9   9   1    1.50    3.90
   9   9  -1   -0.40    1.80
   9   9  -1   -1.50    1.90
  -9   9   1    4.00    1.60
   8  -9  -1    4.40    2.60
   8  -9  -1    6.00    2.70
  -8  -9   1    6.40    2.10
   8  -9  -1    2.40    2.50
   8   9  -1    8.30    2.20
  -8   9   1    4.50    1.70
  -8   9   1    5.30    2.90
  -8   9   1    0.50    3.70
  -8   9   1    9.00    3.00
   8   9  -1   10.50    2.30
   8   9  -1    5.10    3.40
   8   9  -1    3.80    1.60
   7  -9  -1   30.80    4.80
  -7  -9   1   27.10    3.50
   7  -9  -1   27.30    3.90
  -7  -9   1   18.10    3.50
   7  -9  -1   31.00    4.10
  -7   9   1   20.40    3.90
  -7   9   1   23.30    4.40
   7   9  -1   12.20    3.80
   7   9  -1   24.90    3.70
   7   9  -1   18.70    2.80
  -7   9   1   22.00    5.40
   6  -9  -1    2.70    2.00
  -6  -9   1    2.30    1.60
  -6  -9   1    0.50    1.40
   6  -9  -1    1.30    2.30
   6  -9  -1   -1.90    1.60
   6  -9  -1    0.50    2.50
  -6   9   1    3.30    3.20
  -6   9   1    1.20    1.30
   6   9  -1    1.00    2.20
   6   9  -1    0.50    1.20
  -6   9   1    6.80    2.80
  -6   9   1   -2.20    1.90
   6   9  -1   -0.10    1.30
   6   9  -1   -1.50    1.00
  -6   9   1    1.70    1.00
   5  -9  -1    1.40    1.70
   5  -9  -1    1.20    1.70
   5  -9  -1    2.30    2.50
  -5  -9   1    4.10    1.70
  -5   9   1    4.10    3.30
   5   9  -1    1.40    1.90
  -5   9   1    2.00    1.90
  -5   9   1    3.50    1.20
   5   9  -1    2.70    1.30
   5   9  -1    1.60    1.10
  -4  -9   1   17.40    2.90
   4  -9  -1   17.60    3.20
   4  -9  -1   18.80    3.30
  -4  -9   1   14.60    2.80
  -4  -9   1   21.50    5.30
   4  -9  -1   16.50    3.40
  -4   9   1   24.30    2.70
   4   9  -1   26.10    3.00
   4   9  -1   19.40    2.50
   4   9  -1   22.10    3.10
  -4   9   1   17.10    4.00
   3  -9  -1    6.60    1.90
  -3  -9   1    3.50    1.70
  -3  -9   1    7.00    1.70
   3  -9  -1    7.10    2.10
  -3  -9   1    8.00    2.30
  -3   9   1    7.40    3.10
  -3   9   1    7.10    1.50
   3   9  -1   10.40    2.70
   3   9  -1    8.10    1.80
   3   9  -1   10.20    3.40
   3   9  -1    8.90    1.50
   3   9  -1    3.80    1.70
  -2  -9   1    2.60    1.10
   2  -9  -1    1.90    1.50
   2  -9  -1    6.30    1.60
  -2  -9   1    2.80    1.50
  -2  -9   1    5.60    2.30
  -2  -9   1    1.80    1.70
  -2   9   1    2.00    1.00
   2   9  -1    1.20    1.10
  -2   9   1    1.10    2.10
   2   9  -1   -1.50    2.40
   2   9  -1   -1.30    1.90
   2   9  -1    1.00    1.60
   2   9  -1   -0.10    0.80
  -1  -9   1    7.40    2.80
   1  -9  -1   16.70    2.70
  -1  -9   1    9.90    2.20
   1   9  -1   11.70    2.30
  -1   9   1   18.50    2.70
   1   9  -1   14.50    2.10
  -1   9   1   16.00    2.20
   1   9  -1   19.30    2.80
  -1   9   1   13.40    3.10
   1   9  -1   14.40    3.30
   1   9  -1    6.70    4.00
   0  -9   1  364.46   32.60
   0  -9  -1  348.87   32.30
   0  -9  -1  380.76   32.70
   0  -9   1  358.56   32.10
   0   9   1  377.16   31.90
   0   9  -1  332.67   32.00
   0   9   1  321.77   31.90
   0   9  -1  373.76   32.20
   0   9   1  356.76   33.10
   0   9  -1  372.76   32.80
  -1  -9  -1   17.40    3.40
   1  -9   1   20.30    2.90
  -1  -9  -1   14.70    2.60
   1  -9   1   25.70    3.80
  -1  -9  -1   18.50    3.00
  -1  -9  -1   19.30    3.10
   1   9   1   20.30    2.20
   1   9   1   19.30    2.80
  -1   9  -1   18.70    3.10
   1   9   1   22.90    4.10
  -1   9  -1   20.50    3.70
   1   9   1   20.30    2.60
   1   9   1   24.70    3.30
  -1   9  -1   23.90    3.10
  -1   9  -1   20.70    2.80
   2  -9   1    4.20    2.00
  -2  -9  -1    3.70    1.70
  -2  -9  -1    5.40    2.00
  -2  -9  -1    4.40    1.70
   2  -9   1    5.80    1.60
   2  -9   1    7.70    2.30
  -2  -9  -1    1.90    1.50
   2   9   1    4.30    1.50
   2   9   1    6.80    1.50
  -2   9  -1    7.00    2.40
  -2   9  -1    5.00    1.60
  -2   9  -1    4.20    1.80
   2   9   1    4.40    1.10
  -2   9  -1    2.70    1.50
   2   9   1    4.90    2.50
   3  -9   1   37.90    4.70
  -3  -9  -1   31.40    4.40
  -3  -9  -1   31.70    3.80
  -3  -9  -1   26.10    4.10
   3  -9   1   32.40    4.00
  -3  -9  -1   38.80    4.20
   3   9   1   38.80    3.70
  -3   9  -1   36.10    4.00
  -3   9  -1   40.70    5.70
   3   9   1   36.40    3.60
   3   9   1   29.80    3.80
  -3   9  -1   30.00    4.30
   4  -9   1   19.80    3.60
  -4  -9  -1   10.50    3.20
  -4  -9  -1   10.40    2.80
   4  -9   1   20.70    3.40
  -4   9  -1   15.40    2.40
   4   9   1   19.40    3.00
   4   9   1   13.50    1.60
  -4   9  -1   11.60    3.50
  -4   9  -1   11.70    2.70
   5  -9   1    1.30    1.50
   5  -9   1   -2.80    1.60
  -5  -9  -1    0.00    1.70
  -5  -9  -1    2.00    1.60
   5  -9   1   -0.60    2.10
  -5   9  -1   -0.70    1.80
  -5   9  -1   -3.10    2.70
   5   9   1   -1.70    1.30
   5   9   1    0.80    0.80
  -5   9  -1    0.90    1.80
   5   9   1   -0.70    1.40
   6  -9   1    0.10    2.20
  -6  -9  -1    4.50    1.90
   6  -9   1   -0.90    2.30
   6  -9   1    2.70    1.80
   6   9   1    6.30    2.00
  -6   9  -1   -0.30    3.00
  -6   9  -1    0.80    1.90
   6   9   1    2.70    1.20
  -6   9  -1    0.70    2.20
   6   9   1    3.40    1.70
   6   9   1    3.50    1.20
   7  -9   1  296.67   25.40
  -7  -9  -1  296.87   24.80
   7  -9   1  262.47   25.00
  -7  -9  -1  276.77   24.70
   7  -9   1  271.97   24.60
  -7   9  -1  272.07   24.60
  -7   9  -1  227.78   24.50
   7   9   1  298.17   24.70
   7   9   1  240.58   23.80
   7   9   1  282.77   24.60
  -7   9  -1  227.18   25.80
  -8  -9  -1   71.09    7.80
   8  -9   1   66.59    7.80
   8  -9   1   80.69    8.80
   8  -9   1   82.79    8.90
  -8  -9  -1   77.29    7.90
   8   9   1   69.99    7.20
  -8   9  -1   63.19    8.10
  -8   9  -1   73.69    9.60
  -8   9  -1   66.39    8.20
   8   9   1   64.79    7.60
   8   9   1   80.99    8.10
   8   9   1   84.59    8.40
   9  -9   1   62.89    7.20
   9  -9   1   64.79    8.20
   9  -9   1   60.49    7.90
  -9  -9  -1   66.89    7.10
  -9  -9  -1   61.29    7.00
  -9   9  -1   48.40    7.20
  -9   9  -1   59.49    9.40
  -9   9  -1   76.69    7.70
   9   9   1   52.29    7.10
   9   9   1   57.69    7.60
  10  -9   1   48.60    6.20
  10  -9   1   38.90    6.60
 -10  -9  -1   50.39    6.50
 -10  -9  -1   55.79    5.90
  10   9   1   45.90    6.60
  10   9   1   47.40    6.30
  10   9   1   38.00    6.30
 -10   9  -1   37.30    6.40
 -10   9  -1   24.80    6.90
 -10   9  -1   35.50    5.60
  11  -9   1   29.60    6.30
  11  -9   1   49.00    7.50
  11  -9   1   38.10    6.00
 -11  -9  -1   47.70    5.90
  11   9   1   41.60    5.60
  11   9   1   51.19    7.40
 -11   9  -1   35.10    5.60
  11   9   1   37.60    6.50
 -11   9  -1   35.50    6.40
 -11   9  -1   32.20    7.60
 -12  -9  -1   11.80    4.00
 -12  -9  -1   16.30    3.90
  12  -9   1   12.10    5.20
  12  -9   1    8.90    4.60
 -12   9  -1   16.70    5.30
  12   9   1   17.00    5.50
 -12   9  -1    5.80    5.80
  12   9   1   14.70    5.50
 -13  -9  -1   12.80    4.20
 -13  -9  -1    3.00    3.50
  13  -9   1   12.50    6.20
  13  -9   1    9.10    5.20
  13   9   1    6.90    5.40
  13   9   1    7.40    6.30
 -13   9  -1    9.50    6.70
 -13   9  -1   12.60    5.90
  14  -9   1   -0.40    6.30
  14  -9   1   -1.10    4.80
 -14  -9  -1    7.00    4.40
  14   9   1   -3.90    7.30
 -14   9  -1   -0.90    6.70
 -14   9  -1    6.80    7.30
 -14 -10   1    1.60    3.70
  14 -10  -1   -5.40    5.50
 -14 -10   1   -1.90    4.00
  14 -10  -1   -0.40    4.90
  14 -10  -1   18.80    6.40
 -14  10   1   12.10    6.80
  14  10  -1   -0.60    5.90
  14  10  -1   -1.00    5.40
 -14  10   1    4.80    6.90
  13 -10  -1   13.80    5.10
 -13 -10   1   13.60    3.90
 -13 -10   1    9.80    3.70
  13 -10  -1   19.10    5.60
  13 -10  -1    8.00    4.90
  13  10  -1    4.80    4.90
 -13  10   1   13.40    7.10
  13  10  -1   11.90    5.50
 -13  10   1    8.90    6.10
  12 -10  -1   39.40    6.90
  12 -10  -1   38.30    6.30
 -12 -10   1   38.40    5.80
  12 -10  -1   38.70    6.90
 -12 -10   1   46.30    6.10
 -12  10   1   31.70    7.00
 -12  10   1   28.90    8.30
  12  10  -1   37.20    6.50
  12  10  -1   37.10    6.30
  12  10  -1   38.70    6.70
  11 -10  -1   20.90    4.40
  11 -10  -1   15.40    4.50
 -11 -10   1   21.60    3.90
 -11 -10   1   20.40    3.80
  11 -10  -1   22.70    5.40
 -11  10   1   17.10    6.50
 -11  10   1   27.80    5.60
  11  10  -1   14.20    4.20
  11  10  -1   22.80    5.30
 -10 -10   1    8.50    2.70
  10 -10  -1    6.50    3.80
  10 -10  -1    1.40    3.10
  10 -10  -1    5.50    3.50
 -10 -10   1    1.40    2.50
 -10  10   1    6.50    5.30
  10  10  -1    1.50    2.40
 -10  10   1    4.10    3.70
  10  10  -1    4.60    2.80
  10  10  -1    0.40    2.70
  -9 -10   1   21.60    3.60
   9 -10  -1   22.40    4.30
   9 -10  -1   26.60    4.90
   9 -10  -1   29.30    4.50
  -9 -10   1   11.40    3.30
  -9  10   1   12.30    5.40
   9  10  -1   22.60    3.90
  -9  10   1   11.70    5.70
  -9  10   1   22.80    4.40
   9  10  -1   18.90    2.90
   9  10  -1   23.10    3.90
   8 -10  -1   98.39   10.40
  -8 -10   1  110.49   10.00
  -8 -10   1   93.39   10.00
   8 -10  -1  100.59   10.40
   8 -10  -1  106.39   10.90
  -8  10   1   91.19    9.20
  -8  10   1   83.29   12.00
   8  10  -1  106.59    9.90
   8  10  -1   98.89   10.00
  -8  10   1   89.89   10.40
  -7 -10   1  213.28   18.10
   7 -10  -1  196.98   18.10
   7 -10  -1  214.88   18.90
  -7 -10   1  205.28   18.20
   7 -10  -1  195.48   18.30
  -7  10   1  186.18   19.80
   7  10  -1  168.68   17.40
  -7  10   1  171.28   17.80
  -7  10   1  187.08   18.30
  -7  10   1  198.88   18.50
   7  10  -1  201.18   18.10
  -6 -10   1   91.69    9.10
   6 -10  -1   98.79   10.20
  -6 -10   1   90.79    9.30
   6 -10  -1   90.49    9.70
   6 -10  -1   82.09    9.20
  -6  10   1  100.79    8.70
   6  10  -1   81.99    9.00
  -6  10   1   88.79    9.50
  -6  10   1   77.89   10.70
   6  10  -1   89.59    8.70
   6  10  -1   92.49    9.00
  -5 -10   1   70.49    7.80
  -5 -10   1   72.79    7.60
   5 -10  -1   61.19    7.60
  -5 -10   1   77.99    7.60
   5 -10  -1   77.29    8.30
  -5  10   1   76.29    7.10
   5  10  -1   72.69    7.40
   5  10  -1   67.39    7.40
  -5  10   1   66.89    8.90
   5  10  -1   83.89    7.20
   5  10  -1   66.19    7.40
   4 -10  -1  169.48   17.00
  -4 -10   1  188.98   17.10
  -4 -10   1  186.18   18.30
   4 -10  -1  164.18   16.80
  -4 -10   1  172.58   16.70
  -4  10   1  182.88   16.30
   4  10  -1  174.18   16.50
  -4  10   1  158.68   17.80
   4  10  -1  207.18   16.40
   3 -10  -1    9.90    2.70
  -3 -10   1   14.40    2.60
   3 -10  -1   14.50    2.80
  -3 -10   1    8.60    2.50
  -3 -10   1   15.00    3.60
  -3  10   1   16.60    2.30
   3  10  -1   17.60    3.50
  -3  10   1    9.80    3.60
   3  10  -1   16.50    2.10
   3  10  -1    9.10    2.60
   3  10  -1   13.40    2.50
   2 -10  -1   15.50    3.10
  -2 -10   1   17.60    3.20
  -2 -10   1   20.40    3.80
  -2 -10   1   15.60    2.80
   2 -10  -1   19.00    3.40
  -2 -10   1   17.70    3.10
  -2  10   1   18.10    2.50
   2  10  -1   15.20    3.60
   2  10  -1   22.80    3.10
  -2  10   1   22.00    4.40
   2  10  -1   17.70    3.80
   2  10  -1   18.00    3.00
  -1 -10   1   85.59    8.90
   1 -10  -1   92.49    9.20
  -1 -10   1   87.69    9.50
   1 -10  -1   95.59    9.20
   1  10  -1   83.19    9.30
  -1  10   1  105.59   10.30
   1  10  -1  102.49    9.90
  -1  10   1   89.79    8.60
   1  10  -1   86.09    8.50
   0 -10   1  125.09   11.70
   0 -10  -1  128.89   11.90
   0 -10   1  116.89   12.30
   0 -10  -1  120.69   11.90
   0  10  -1  118.49   11.70
   0  10   1  102.89   11.60
   0  10  -1  134.79   12.70
   0  10   1  135.59   13.00
   0  10   1  133.39   11.50
   0  10  -1  134.09   11.80
   0  10  -1  112.59   11.30
  -1 -10  -1   32.50    4.10
  -1 -10  -1   31.30    4.30
   1 -10   1   35.00    5.10
   1 -10   1   32.30    5.00
  -1 -10  -1   30.80    4.70
   1  10   1   33.10    3.70
  -1  10  -1   26.40    3.80
  -1  10  -1   34.20    4.00
  -1  10  -1   37.10    4.20
   1  10   1   33.20    5.60
  -1  10  -1   31.30    5.40
  -2 -10  -1   71.29    7.40
  -2 -10  -1   73.89    7.40
   2 -10   1   67.79    7.10
   2 -10   1   63.59    7.40
   2 -10   1   84.09    8.10
  -2 -10  -1   70.99    7.80
  -2  10  -1   58.39    7.30
  -2  10  -1   75.59    8.40
   2  10   1   88.09    8.90
   2  10   1   75.79    7.10
  -2  10  -1   67.19    7.10
   2  10   1   67.09    6.90
   3 -10   1  282.17   24.80
  -3 -10  -1  267.67   24.20
  -3 -10  -1  250.27   24.40
  -3 -10  -1  279.57   23.80
   3 -10   1  267.27   24.00
   3 -10   1  256.57   24.90
  -3  10  -1  253.67   23.70
  -3  10  -1  238.98   24.10
   3  10   1  299.17   23.70
   3  10   1  251.47   23.50
  -3  10  -1  238.48   24.90
   3  10   1  272.77   24.00
   4 -10   1  257.67   23.50
  -4 -10  -1  260.17   22.90
  -4 -10  -1  253.27   22.60
   4 -10   1  241.98   23.00
   4 -10   1  244.98   22.40
   4  10   1  252.57   22.30
   4  10   1  221.28   21.60
   4  10   1  262.47   21.70
  -4  10  -1  244.58   23.60
  -4  10  -1  215.98   22.50
   5 -10   1   18.80    3.00
  -5 -10  -1   20.40    3.40
  -5 -10  -1   16.50    3.40
   5 -10   1   19.20    3.60
   5 -10   1   16.80    3.70
   5  10   1   20.80    3.00
  -5  10  -1    8.70    3.80
   5  10   1   12.20    2.80
  -6 -10  -1   35.00    5.20
  -6 -10  -1   36.80    5.20
   6 -10   1   41.40    5.80
   6 -10   1   36.10    4.90
   6 -10   1   35.10    5.90
  -6  10  -1   28.20    6.10
   6  10   1   40.40    4.80
   6  10   1   40.90    4.90
  -6  10  -1   36.80    4.90
  -6  10  -1   29.30    4.80
   7 -10   1   40.10    4.90
   7 -10   1   30.70    5.40
  -7 -10  -1   24.00    4.50
   7 -10   1   38.30    6.00
  -7 -10  -1   37.60    4.80
  -7  10  -1   27.00    4.60
  -7  10  -1   29.10    6.40
   7  10   1   39.90    5.10
   7  10   1   25.50    4.40
   8 -10   1   67.49    8.60
   8 -10   1   79.59    8.70
   8 -10   1   63.39    7.40
  -8 -10  -1   72.59    7.80
  -8 -10  -1   70.39    7.70
  -8  10  -1   59.69    7.70
  -8  10  -1   66.79    9.30
  -8  10  -1   69.49    7.90
   8  10   1   65.49    8.00
   8  10   1   67.19    7.80
  -9 -10  -1    4.40    2.80
  -9 -10  -1   11.30    3.00
   9 -10   1    9.30    4.10
   9 -10   1   11.10    4.00
  -9  10  -1    5.90    3.20
   9  10   1    4.50    3.20
   9  10   1    8.90    3.60
  -9  10  -1    7.30    4.80
  10 -10   1    1.00    3.40
  10 -10   1    4.30    3.90
 -10 -10  -1    0.80    2.70
  10 -10   1   -4.60    2.70
 -10 -10  -1    1.50    2.70
 -10  10  -1   -2.40    3.20
  10  10   1   -4.60    3.30
 -10  10  -1    0.90    3.50
 -10  10  -1    1.40    5.30
  10  10   1    1.20    2.00
  10  10   1    3.20    3.70
 -11 -10  -1    1.50    3.20
 -11 -10  -1    0.40    3.00
  11 -10   1    2.00    3.60
  11 -10   1   -1.30    3.40
  11 -10   1    2.50    4.70
 -11  10  -1    1.30    3.40
 -11  10  -1    2.20    5.40
  11  10   1   -4.40    3.90
 -11  10  -1   -4.90    4.20
  11  10   1    1.20    4.20
 -12 -10  -1   10.10    3.70
 -12 -10  -1   12.30    4.10
  12 -10   1    5.60    4.40
  12 -10   1    7.70    4.60
  12 -10   1    9.40    5.50
 -12  10  -1   10.50    6.40
  12  10   1    9.00    5.20
 -12  10  -1    1.00    5.40
  12  10   1   19.40    5.50
 -13 -10  -1   30.70    5.30
  13 -10   1    1.00    6.30
 -13 -10  -1   30.20    5.40
  13 -10   1   12.10    5.60
  13 -10   1   15.70    5.60
 -13  10  -1   14.70    6.60
  13  10   1   21.80    7.00
 -13  10  -1   19.30    7.60
  13  10   1   24.50    6.60
 -14 -11   1   79.49    8.80
  14 -11  -1   56.99   10.10
  14 -11  -1   58.19    9.90
  14 -11  -1   49.60    9.20
  14  11  -1   66.39   10.50
 -14  11   1   63.49   10.20
 -14  11   1   54.69   11.50
 -13 -11   1   16.40    4.30
  13 -11  -1   15.80    5.50
 -13 -11   1   26.90    4.50
  13 -11  -1    9.80    5.50
  13 -11  -1    7.90    6.30
  13  11  -1   11.70    5.60
 -13  11   1    5.90    6.10
  13  11  -1   13.70    6.00
 -13  11   1    6.50    7.00
  12 -11  -1   52.69    7.70
  12 -11  -1   35.00    7.50
 -12 -11   1   59.19    7.50
  12 -11  -1   45.70    7.00
 -12 -11   1   45.70    6.30
  12  11  -1   43.80    7.40
 -12  11   1   51.49    8.00
 -12  11   1   31.40    8.60
  12  11  -1   36.10    6.70
 -11 -11   1    7.20    3.10
  11 -11  -1   11.60    4.30
 -11 -11   1    7.30    3.10
  11 -11  -1    6.20    4.50
  11 -11  -1   10.30    4.10
 -11  11   1    4.20    4.40
  11  11  -1    0.80    3.50
  11  11  -1    6.70    3.80
  11  11  -1    2.80    3.70
 -11  11   1   -1.20    5.50
  10 -11  -1    2.80    3.30
  10 -11  -1    2.40    3.70
 -10 -11   1    3.20    2.70
  10 -11  -1   13.20    4.30
 -10 -11   1    2.20    2.60
  10  11  -1    0.30    2.90
  10  11  -1    4.50    3.00
  10  11  -1    3.80    2.80
 -10  11   1    3.20    6.10
 -10  11   1   -3.20    3.60
  -9 -11   1    8.10    2.60
   9 -11  -1    3.00    3.20
  -9 -11   1    6.00    2.60
   9 -11  -1    8.90    3.80
   9 -11  -1   16.30    4.20
  -9  11   1   16.90    4.30
  -9  11   1    9.70    5.40
   9  11  -1    6.80    2.80
  -9  11   1    9.80    2.00
   9  11  -1    5.60    2.70
   9  11  -1   14.00    3.30
   8 -11  -1   31.10    5.30
  -8 -11   1   23.20    4.10
   8 -11  -1   32.40    4.90
  -8 -11   1   18.90    3.80
   8 -11  -1   25.80    4.70
   8  11  -1   23.60    4.20
   8  11  -1   30.80    4.20
  -8  11   1   23.30    5.00
  -8  11   1   24.60    6.30
  -8  11   1   30.60    5.20
   8  11  -1   28.10    4.50
  -7 -11   1  155.68   15.10
  -7 -11   1  150.78   15.30
   7 -11  -1  176.58   15.80
   7 -11  -1  149.09   15.10
  -7  11   1  154.18   15.40
  -7  11   1  132.09   16.60
   7  11  -1  137.69   14.60
   7  11  -1  171.08   15.00
   7  11  -1  146.39   14.20
  -7  11   1  172.68   14.30
  -6 -11   1   19.50    3.60
  -6 -11   1   33.20    4.20
   6 -11  -1   22.20    4.20
  -6 -11   1   19.30    3.60
   6 -11  -1   24.60    4.60
   6  11  -1   22.30    3.50
   6  11  -1   18.80    3.50
  -6  11   1   15.70    5.00
   6  11  -1   24.40    3.30
   6  11  -1   24.10    3.40
  -6  11   1   23.00    3.00
   5 -11  -1  210.28   20.60
   5 -11  -1  205.08   20.30
  -5 -11   1  232.88   20.30
  -5 -11   1  220.28   20.10
  -5 -11   1  212.88   20.20
   5  11  -1  236.48   20.10
  -5  11   1  208.98   21.60
   5  11  -1  197.28   19.70
  -5  11   1  229.18   19.60
   5  11  -1  208.48   20.00
  -4 -11   1   95.69    9.80
   4 -11  -1   91.69   10.00
  -4 -11   1   94.59    9.80
   4 -11  -1   86.79    9.80
  -4  11   1  106.59    9.30
   4  11  -1  103.29    9.70
   4  11  -1  110.79    9.20
  -4  11   1   90.39   11.00
   4  11  -1   82.19    9.30
   3 -11  -1  111.89   11.60
  -3 -11   1  105.69   11.20
  -3 -11   1  100.89   11.80
  -3 -11   1  101.09   11.40
   3 -11  -1  101.59   11.30
   3  11  -1  124.89   11.20
   3  11  -1  142.29   12.40
  -3  11   1  103.79   12.50
   3  11  -1  130.09   10.70
  -3  11   1  124.89   10.90
  -2 -11   1   22.20    3.80
  -2 -11   1   17.10    4.00
  -2 -11   1   23.00    3.50
   2 -11  -1   21.30    3.60
   2 -11  -1   30.00    4.10
   2  11  -1   20.60    3.20
   2  11  -1   20.80    2.70
   2  11  -1   21.60    4.30
  -2  11   1   26.80    4.90
   2  11  -1   23.30    4.40
  -1 -11   1    0.10    2.40
   1 -11  -1    0.10    1.50
  -1 -11   1   -0.80    1.90
   1 -11  -1    5.10    2.20
  -1 -11   1    1.70    1.40
   1  11  -1    3.20    1.80
   1  11  -1    5.30    2.80
   1  11  -1    3.40    2.60
   1  11  -1    0.70    1.10
  -1  11   1   -0.50    1.20
  -1  11   1    2.30    3.10
   0 -11   1   16.30    2.70
   0 -11   1   15.70    3.60
   0 -11  -1   13.90    3.20
   0  11   1   16.10    2.60
   0  11  -1   16.40    2.90
   0  11   1    7.10    3.60
   0  11  -1   16.20    4.00
  -1 -11  -1   38.60    5.00
   1 -11   1   34.00    4.30
   1 -11   1   38.90    5.40
  -1 -11  -1   36.20    4.50
  -1 -11  -1   38.70    5.50
   1  11   1   47.50    6.80
  -1  11  -1   36.40    6.00
  -1  11  -1   36.50    4.60
   1  11   1   28.90    4.60
  -2 -11  -1   66.89    7.10
   2 -11   1   72.39    7.90
  -2 -11  -1   57.99    7.10
   2 -11   1   61.89    6.80
  -2 -11  -1   69.19    7.60
   2  11   1   63.39    6.80
   2  11   1   67.59    6.80
   2  11   1   85.69    8.80
  -2  11  -1   71.69    7.20
  -2  11  -1   65.49    8.10
   2  11   1   53.89    7.70
  -3 -11  -1   11.40    2.90
   3 -11   1   13.00    2.50
  -3 -11  -1   13.00    2.60
   3 -11   1   10.10    3.30
  -3 -11  -1   10.30    2.40
  -3  11  -1   12.80    3.90
  -3  11  -1    9.70    2.20
  -3  11  -1    6.10    2.30
   3  11   1    7.40    2.20
   3  11   1   11.30    2.00
   3  11   1   15.20    2.30
  -4 -11  -1  305.77   27.70
   4 -11   1  303.87   27.00
   4 -11   1  268.27   26.90
   4 -11   1  283.37   26.10
  -4 -11  -1  311.87   26.50
   4  11   1  274.17   26.00
   4  11   1  274.17   25.40
  -4  11  -1  284.07   26.20
  -5 -11  -1  145.19   13.00
   5 -11   1  121.09   13.00
  -5 -11  -1  129.69   12.90
   5 -11   1  115.49   12.40
   5 -11   1  157.38   13.70
   5  11   1  141.19   12.40
  -5  11  -1  112.99   12.60
  -5  11  -1  108.69   13.70
   5  11   1  137.29   12.70
   6 -11   1   17.70    4.20
   6 -11   1   16.70    3.40
   6 -11   1   21.40    4.40
  -6 -11  -1   10.90    3.30
  -6 -11  -1   22.50    4.10
   6  11   1   19.90    3.60
  -6  11  -1   17.80    3.50
  -6  11  -1   17.50    5.30
  -7 -11  -1   98.99    9.80
   7 -11   1   97.29   10.70
  -7 -11  -1   87.69    9.70
   7 -11   1   84.49    9.50
   7 -11   1   92.89   10.50
   7  11   1   93.79    9.80
  -7  11  -1   79.29    9.60
  -7  11  -1   86.09   11.80
   7  11   1  109.19    9.90
   8 -11   1    0.60    2.80
  -8 -11  -1    3.10    2.70
   8 -11   1    8.30    3.80
   8 -11   1   -1.40    3.10
  -8 -11  -1    2.60    2.50
   8  11   1   -0.30    2.60
   8  11   1    1.30    3.10
  -8  11  -1    0.10    4.70
  -8  11  -1   -0.10    4.30
  -8  11  -1    4.20    2.70
   9 -11   1    3.20    2.70
  -9 -11  -1   -2.20    2.50
   9 -11   1    1.90    3.30
   9 -11   1    7.40    4.20
  -9 -11  -1    0.80    2.70
  -9  11  -1    8.80    3.80
   9  11   1    8.10    3.70
  -9  11  -1   -3.40    4.50
   9  11   1   -2.00    3.40
  -9  11  -1   -0.20    2.90
  10 -11   1   25.10    6.50
  10 -11   1   44.70    7.40
  10 -11   1   35.10    5.30
 -10 -11  -1   37.10    5.40
 -10 -11  -1   36.70    5.50
 -10  11  -1   33.50    6.00
 -10  11  -1   22.20    4.70
  10  11   1   30.90    5.90
  10  11   1   34.40    6.80
 -10  11  -1   20.30    7.20
  11 -11   1   10.10    4.80
 -11 -11  -1    5.30    3.50
  11 -11   1    6.80    3.70
 -11 -11  -1   10.10    3.90
  11 -11   1   15.90    5.90
 -11  11  -1   16.30    5.00
 -11  11  -1    9.30    6.30
  11  11   1    8.80    4.70
  11  11   1    8.10    4.80
 -12 -11  -1   46.50    6.20
  12 -11   1   37.80    6.10
  12 -11   1   28.90    6.50
  12 -11   1   38.20    8.20
  12  11   1   30.40    7.20
  12  11   1   43.90    7.30
 -12  11  -1   28.50    8.60
 -12  11  -1   26.60    7.00
  13 -11   1    3.00    8.20
 -13 -11  -1    2.30    4.00
 -13 -11  -1    2.20    4.20
  13 -11   1   15.00    5.40
  13 -11   1   15.20    7.50
  13  11   1   10.00    6.40
  13  11   1   20.90    9.80
  13 -12  -1    5.90    7.30
 -13 -12   1   16.10    6.30
  13 -12  -1    0.80    5.50
 -13 -12   1    3.40    3.80
  13  12  -1   -6.00    5.80
  13  12  -1   -1.60    5.60
 -13  12   1   12.20    6.50
 -13  12   1   16.50    8.60
  12 -12  -1   11.60    5.00
 -12 -12   1    0.50    3.20
  12 -12  -1   -0.80    5.70
 -12 -12   1   -2.60    3.30
  12 -12  -1    1.60    4.40
 -12  12   1    9.70    7.90
  12  12  -1   -3.50    4.80
 -12  12   1    1.70    5.40
  12  12  -1   -5.70    4.50
 -11 -12   1   16.30    4.10
  11 -12  -1   26.20    5.60
  11 -12  -1   13.90    4.80
  11 -12  -1   20.70    6.10
 -11 -12   1   25.20    4.40
  11  12  -1   14.40    4.80
 -11  12   1    5.40    6.90
  11  12  -1   15.30    5.00
 -11  12   1   27.00    5.90
  10 -12  -1    2.20    3.90
 -10 -12   1    2.30    3.10
  10 -12  -1    3.50    3.70
  10 -12  -1   11.10    4.60
 -10 -12   1    3.90    2.80
 -10  12   1   -3.60    5.70
  10  12  -1    5.80    3.40
 -10  12   1    2.10    4.10
  10  12  -1    5.80    3.40
   9 -12  -1   21.70    5.20
  -9 -12   1   22.40    4.20
   9 -12  -1   22.00    4.60
  -9 -12   1   26.90    4.20
  -9  12   1    7.30    6.30
   9  12  -1   18.50    4.10
   9  12  -1   24.20    4.40
   9  12  -1   26.50    4.50
  -9  12   1   22.70    4.90
   8 -12  -1    2.60    3.00
   8 -12  -1    5.70    2.90
  -8 -12   1    1.20    2.60
  -8 -12   1    4.50    2.70
   8  12  -1    7.00    2.60
   8  12  -1    4.60    2.50
  -8  12   1    7.60    5.50
   8  12  -1    4.00    1.70
  -8  12   1   10.30    3.60
  -8  12   1    3.90    1.60
  -7 -12   1    4.40    2.40
   7 -12  -1    3.30    2.80
   7 -12  -1   -0.30    2.40
  -7 -12   1    2.70    2.40
   7  12  -1    2.70    1.60
  -7  12   1    2.90    1.50
  -7  12   1    0.10    4.30
   7  12  -1    2.80    2.40
   7  12  -1   -0.70    1.90
   7  12  -1    1.40    1.80
  -6 -12   1    2.30    3.00
  -6 -12   1    3.10    2.10
   6 -12  -1    4.20    2.40
   6 -12  -1    0.60    2.60
   6  12  -1   -0.80    1.70
  -6  12   1    0.10    1.40
  -6  12   1    6.20    4.50
   6  12  -1    1.20    2.30
   6  12  -1   -1.00    2.20
   5 -12  -1  150.58   15.50
  -5 -12   1  158.48   15.10
   5 -12  -1  150.28   15.10
  -5 -12   1  154.58   15.00
  -5  12   1  171.28   14.50
   5  12  -1  143.69   14.60
   5  12  -1  166.18   14.50
  -5  12   1  153.78   16.80
   5  12  -1  157.28   14.90
   5  12  -1  146.49   15.50
   4 -12  -1   92.79   10.40
  -4 -12   1   82.39    9.90
  -4 -12   1   97.59   10.50
  -4 -12   1   91.09   10.00
   4 -12  -1   92.69   10.00
  -4  12   1   92.29   11.50
   4  12  -1   93.29    9.70
  -4  12   1  108.19    9.50
   4  12  -1  114.09    9.40
   3 -12  -1   61.89    7.70
  -3 -12   1   72.29    8.60
   3 -12  -1   64.59    8.00
  -3 -12   1   56.39    7.80
  -3 -12   1   72.69    7.80
  -3  12   1   78.69    7.30
  -3  12   1   69.39    9.30
   3  12  -1   85.29    7.10
   3  12  -1   76.79    9.00
   3  12  -1   74.19    7.70
  -2 -12   1    1.40    2.00
  -2 -12   1    1.30    2.90
   2 -12  -1    2.10    2.00
   2 -12  -1    1.60    2.50
  -2 -12   1    2.20    1.80
  -2  12   1    4.10    1.60
  -2  12   1    4.20    3.90
   2  12  -1    2.30    1.70
   2  12  -1    1.60    3.10
   2  12  -1    1.10    1.20
   1 -12  -1  123.69   12.70
  -1 -12   1  136.29   12.60
  -1 -12   1  118.19   13.30
   1 -12  -1  118.89   12.90
  -1  12   1  131.99   14.10
  -1  12   1  129.59   12.30
   1  12  -1  153.18   12.60
   1  12  -1  117.29   12.60
   1  12  -1  132.49   13.70
   0 -12  -1   16.40    3.70
   0 -12  -1   15.20    3.10
   0 -12  -1   16.50    3.80
   0 -12   1   20.70    3.40
   0 -12   1   11.70    3.90
   0  12   1   17.10    2.80
   0  12  -1   18.50    2.70
   0  12  -1   11.60    4.20
   0  12  -1   16.90    3.00
   0  12   1   17.70    5.00
  -1 -12  -1   14.20    3.00
  -1 -12  -1   11.40    3.30
   1 -12   1   14.60    2.80
   1 -12   1   11.40    3.80
   1  12   1   13.80    2.60
  -1  12  -1   11.60    4.00
   1  12   1   17.00    4.30
   1  12   1    7.70    2.90
  -2 -12  -1   15.50    3.00
   2 -12   1   13.80    2.70
   2 -12   1    9.90    3.90
  -2 -12  -1   16.70    4.10
   2  12   1   14.30    5.10
   2  12   1    9.70    2.80
   2  12   1    9.50    2.30
  -2  12  -1   13.30    2.90
  -2  12  -1   14.90    4.10
  -3 -12  -1   26.30    4.50
   3 -12   1   28.50    5.20
   3 -12   1   28.00    4.20
  -3 -12  -1   27.70    4.10
  -3 -12  -1   22.00    4.10
   3  12   1   30.30    3.60
   3  12   1   31.00    3.60
  -3  12  -1   30.00    4.40
   3  12   1   28.70    4.20
  -4 -12  -1    1.60    2.10
   4 -12   1    9.50    3.30
  -4 -12  -1    9.20    3.00
  -4  12  -1    2.50    2.10
  -4  12  -1    2.20    2.10
  -4  12  -1    2.10    3.70
   4  12   1    6.60    2.10
   4  12   1    3.60    2.00
   5 -12   1   45.20    6.40
   5 -12   1   34.90    6.40
   5 -12   1   46.10    5.60
  -5 -12  -1   44.80    5.80
  -5 -12  -1   57.59    6.50
  -5  12  -1   37.20    5.70
   5  12   1   46.50    5.60
  -5  12  -1   45.70    7.90
   5  12   1   49.30    5.60
   6 -12   1   59.99    8.50
   6 -12   1   53.49    7.00
  -6 -12  -1   72.49    7.80
   6 -12   1   61.29    8.20
  -6 -12  -1   58.09    7.40
   6  12   1   75.19    7.50
  -6  12  -1   62.39    7.30
   6  12   1   65.49    7.30
  -6  12  -1   60.89    9.80
  -7 -12  -1   34.10    5.40
   7 -12   1   34.70    6.00
   7 -12   1   42.00    6.60
   7 -12   1   35.50    5.50
  -7 -12  -1   48.00    5.90
   7  12   1   31.60    5.00
  -7  12  -1   36.90    8.00
  -7  12  -1   32.70    4.80
   7  12   1   29.40    5.30
   8 -12   1    8.10    3.00
  -8 -12  -1    7.60    3.10
  -8 -12  -1    9.30    3.30
   8 -12   1   10.40    4.90
   8  12   1   12.00    3.60
   8  12   1    8.40    3.60
  -8  12  -1    5.90    3.10
  -8  12  -1    0.80    5.10
   9 -12   1    8.90    5.40
   9 -12   1   -2.90    3.60
  -9 -12  -1    1.70    3.00
   9 -12   1    0.00    2.90
  -9 -12  -1    0.00    2.90
   9  12   1   -1.50    3.80
   9  12   1   -2.40    3.20
  -9  12  -1    1.80    2.90
  -9  12  -1    0.70    5.70
  10 -12   1    5.90    3.60
  10 -12   1   -0.60    3.60
  10 -12   1    4.10    5.50
 -10 -12  -1    3.60    3.20
 -10 -12  -1    7.50    3.30
 -10  12  -1    4.50    6.10
 -10  12  -1   -1.70    4.40
  10  12   1    6.60    4.70
  10  12   1    3.60    4.30
 -10  12  -1    2.40    3.30
  11 -12   1   21.00    6.80
  11 -12   1    9.50    4.20
 -11 -12  -1   23.90    4.50
 -11 -12  -1    7.30    3.80
  11 -12   1   14.10    5.30
  11  12   1    8.60    5.20
 -11  12  -1    3.40    5.20
  11  12   1   13.80    5.40
 -11  12  -1   10.90    7.50
  12 -12   1   14.60    7.40
 -12 -12  -1   21.70    5.00
 -12 -12  -1   17.40    6.50
  12 -12   1    9.10    5.10
 -12  12  -1   24.00    8.90
  12  12   1   15.50    6.50
 -12  12  -1    7.70    6.20
  12  12   1   33.80    6.80
  12 -13  -1   -5.90    4.70
 -12 -13   1   -1.70    3.80
 -12 -13   1   -1.30    3.90
 -12  13   1   -1.90    7.70
  12  13  -1  -15.00    4.80
  12  13  -1   -2.50    5.30
 -11 -13   1   -0.40    5.20
 -11 -13   1    1.00    3.60
  11 -13  -1    5.10    4.40
  11 -13  -1   -7.80    6.10
  11 -13  -1   -0.70    4.30
 -11  13   1   -0.50    5.30
  11  13  -1    2.40    4.30
 -11  13   1    3.50    6.80
  11  13  -1   -2.40    4.50
 -10 -13   1   47.80    6.20
  10 -13  -1   36.60    7.10
 -10 -13   1   43.10    5.70
  10 -13  -1   32.00    6.20
  10 -13  -1   21.60    6.70
  10  13  -1   39.00    6.60
 -10  13   1   41.00    9.00
 -10  13   1   38.60    7.10
   9 -13  -1   -1.10    3.10
  -9 -13   1    0.80    2.80
   9 -13  -1   -4.40    3.60
  -9 -13   1    4.70    3.20
   9  13  -1    1.30    3.00
   9  13  -1    0.90    3.30
  -9  13   1    0.20    1.60
  -9  13   1   11.40    6.50
  -8 -13   1   76.69    9.00
   8 -13  -1   91.99   10.40
   8 -13  -1   83.19    9.60
  -8 -13   1   90.79    9.40
  -8  13   1   76.89   12.10
   8  13  -1   91.29    9.30
  -8  13   1   78.49    8.00
   7 -13  -1   35.20    5.80
  -7 -13   1   29.50    4.80
  -7 -13   1   29.70    4.80
   7 -13  -1   31.70    5.10
   7  13  -1   28.90    4.40
   7  13  -1   31.80    6.70
  -7  13   1   30.00    7.10
  -7  13   1   27.30    3.70
   7  13  -1   23.50    3.60
  -6 -13   1   16.00    3.60
   6 -13  -1   22.10    4.70
   6 -13  -1    9.60    3.20
  -6 -13   1   14.80    3.50
  -6  13   1   16.70    2.50
  -6  13   1   22.00    5.80
   6  13  -1   12.40    2.90
   6  13  -1   14.40    3.20
   6  13  -1   13.20    3.10
   5 -13  -1    1.20    2.80
  -5 -13   1   -1.10    2.00
  -5 -13   1    2.40    2.90
   5 -13  -1   -4.50    2.00
  -5 -13   1   -1.90    2.70
  -5  13   1   -3.90    3.80
   5  13  -1   -0.50    1.60
   5  13  -1    0.50    1.90
   5  13  -1   -2.00    2.30
  -5  13   1    0.70    1.50
   4 -13  -1   -0.80    2.60
  -4 -13   1   -3.80    3.10
  -4 -13   1    2.50    2.20
   4 -13  -1    1.10    2.10
  -4 -13   1    0.50    2.30
  -4  13   1    2.00    1.70
  -4  13   1   -4.60    3.70
   4  13  -1    4.00    1.90
   4  13  -1    0.00    1.50
  -3 -13   1    2.20    2.50
  -3 -13   1    0.50    3.40
  -3 -13   1   -1.60    1.80
   3 -13  -1    3.00    2.10
  -3  13   1    0.30    3.90
   3  13  -1   -0.20    1.30
   3  13  -1    0.40    3.60
  -3  13   1    0.00    1.60
   3  13  -1   -3.00    1.60
   2 -13  -1  103.59   11.60
   2 -13  -1   97.49   11.00
  -2 -13   1   94.19   11.80
  -2 -13   1  102.09   10.80
   2  13  -1  116.09   10.10
   2  13  -1  121.49   11.00
   2  13  -1  112.99   12.30
  -2  13   1   97.59   12.50
  -2  13   1  116.59   10.60
   1 -13  -1  297.07   28.20
   1 -13  -1  276.77   28.50
  -1 -13   1  319.37   29.10
  -1 -13   1  300.77   28.00
  -1  13   1  325.77   27.80
   1  13  -1  288.57   29.10
  -1  13   1  289.97   29.50
   1  13  -1  343.27   28.10
   0 -13  -1   96.19    9.80
   0 -13  -1   90.89   10.20
   0 -13   1   94.09    9.50
   0 -13   1   75.69   10.50
   0 -13  -1   79.69   10.10
   0  13   1   98.09    9.20
   0  13  -1   98.09    9.50
   0  13   1  117.39   11.80
   0  13  -1   82.09   10.70
   1 -13   1   33.10    4.60
  -1 -13  -1   25.60    5.10
  -1 -13  -1   27.20    4.60
   1 -13   1   23.40    5.40
  -1 -13  -1   31.10    5.30
   1  13   1   31.00    4.20
   1  13   1   43.80    7.00
  -1  13  -1   33.20    4.60
  -1  13  -1   40.50    6.60
  -2 -13  -1   -3.30    2.00
  -2 -13  -1    1.80    2.90
   2 -13   1    1.80    3.20
   2 -13   1    0.80    1.80
  -2 -13  -1    0.80    2.70
  -2  13  -1    0.20    1.90
   2  13   1   -0.80    3.60
   2  13   1   -0.80    1.70
  -2  13  -1    7.30    4.10
   2  13   1    1.50    2.60
  -3 -13  -1    1.50    2.70
   3 -13   1    2.40    1.90
  -3 -13  -1    2.80    2.30
   3 -13   1    8.20    3.50
  -3 -13  -1   -2.80    2.50
  -3  13  -1    7.10    2.50
   3  13   1   -0.70    1.90
   3  13   1    0.10    1.80
   3  13   1    0.00    2.10
  -3  13  -1   -0.20    3.90
   4 -13   1   69.49    8.20
  -4 -13  -1   75.39    8.90
   4 -13   1   83.89    9.70
  -4 -13  -1   81.69    8.70
  -4  13  -1   85.69    9.00
  -4  13  -1   85.89   10.60
   4  13   1   80.09    8.10
   4  13   1   72.99    8.40
  -5 -13  -1   60.19    6.80
  -5 -13  -1   52.29    6.40
   5 -13   1   39.30    5.80
   5 -13   1   56.19    8.10
  -5  13  -1   46.90    8.40
   5  13   1   49.00    6.30
  -5  13  -1   45.20    6.60
   5  13   1   42.50    6.00
   6 -13   1    3.90    3.50
   6 -13   1   -2.40    2.30
  -6 -13  -1    0.50    2.40
  -6 -13  -1    0.40    2.60
  -6  13  -1    2.70    2.50
   6  13   1    1.00    2.90
   6  13   1   -1.10    2.50
  -6  13  -1   -2.20    4.50
  -7 -13  -1   25.50    4.70
  -7 -13  -1   31.10    4.70
   7 -13   1   23.40    5.50
   7 -13   1   23.20    4.00
   7 -13   1   23.00    5.60
  -7  13  -1   17.40    3.80
   7  13   1   19.20    4.40
   7  13   1   18.50    4.20
  -7  13  -1   19.80    6.70
   8 -13   1   58.29    6.90
   8 -13   1   57.39    8.30
  -8 -13  -1   50.69    7.10
  -8 -13  -1   47.80    6.90
   8 -13   1   52.29    8.40
  -8  13  -1   49.99   11.90
   8  13   1   58.99    7.60
   8  13   1   45.60    7.20
  -8  13  -1   46.80    6.50
   9 -13   1    6.80    4.60
  -9 -13  -1    4.10    3.30
   9 -13   1   12.50    3.80
   9 -13   1   -2.50    5.80
   9  13   1    3.70    4.10
  -9  13  -1    3.90    6.10
   9  13   1    9.00    4.80
  -9  13  -1   10.50    3.30
  10 -13   1   19.60    5.90
 -10 -13  -1   21.10    4.70
  10 -13   1   15.10    4.50
  10 -13   1   13.60    6.70
 -10 -13  -1   15.90    4.50
  10  13   1   10.30    5.00
 -10  13  -1   13.90    7.50
  10  13   1   16.70    5.50
  11 -13   1   28.10    8.80
 -11 -13  -1   25.40    5.50
  11 -13   1   28.80    5.90
 -11 -13  -1   48.10    6.50
  11 -13   1   25.40    7.10
  11  13   1   40.70    7.70
 -11  13  -1   38.90    9.70
  11  13   1   36.40    7.60
 -11 -14   1    4.00    3.90
  11 -14  -1    8.00    5.30
 -11 -14   1    2.90    3.80
  11  14  -1   -5.70    5.00
  11  14  -1    0.70    4.70
 -11  14   1   -2.90    8.10
  10 -14  -1    2.50    4.70
 -10 -14   1    2.00    3.40
 -10 -14   1    6.10    3.80
  10 -14  -1   -1.20    3.90
 -10  14   1    4.70    7.70
  10  14  -1   -2.20    4.30
  10  14  -1    0.50    3.90
   9 -14  -1    1.20    3.70
   9 -14  -1    1.90    4.20
  -9 -14   1    0.10    3.00
  -9 -14   1    4.50    3.40
  -9  14   1   -1.50    6.40
   9  14  -1   -1.00    3.20
   9  14  -1    2.20    3.80
   8 -14  -1   61.09    8.30
  -8 -14   1   74.19    8.10
  -8 -14   1   59.09    8.20
   8 -14  -1   57.89    9.20
   8  14  -1   60.59    8.00
   8  14  -1   75.19    8.30
  -8  14   1   70.49    6.90
  -8  14   1   64.09   11.40
  -7 -14   1    6.90    3.30
   7 -14  -1    5.40    4.10
   7 -14  -1    8.10    3.60
  -7 -14   1    7.00    3.20
  -7  14   1   18.00    6.50
   7  14  -1   10.50    3.20
   7  14  -1   10.10    3.20
  -7  14   1   10.70    2.30
   6 -14  -1    3.30    3.80
  -6 -14   1    4.90    2.80
   6 -14  -1    4.70    2.90
  -6 -14   1    4.40    2.60
   6  14  -1    1.60    2.20
  -6  14   1   -4.20    4.80
   6  14  -1   -0.50    2.30
  -6  14   1    2.70    1.80
   5 -14  -1    0.80    3.20
  -5 -14   1   -1.70    2.60
  -5 -14   1    0.30    3.40
  -5 -14   1   -0.60    2.40
   5 -14  -1    0.00    2.30
  -5  14   1    2.20    4.70
   5  14  -1    0.60    2.70
   5  14  -1    1.00    1.80
  -5  14   1    0.60    1.70
   5  14  -1    0.10    2.20
  -4 -14   1   31.10    5.30
   4 -14  -1   41.60    6.50
   4 -14  -1   30.10    5.30
  -4 -14   1   25.90    5.70
  -4 -14   1   40.40    5.80
  -4  14   1   33.60    7.70
  -4  14   1   35.70    4.60
   4  14  -1   36.30    5.30
   4  14  -1   44.70    4.50
   3 -14  -1   17.30    3.70
  -3 -14   1   13.80    3.80
  -3 -14   1   20.10    3.90
   3 -14  -1   15.00    4.40
  -3 -14   1    8.20    4.60
   3  14  -1   20.00    2.80
  -3  14   1   18.80    5.50
   3  14  -1   21.40    3.60
  -3  14   1   19.70    3.10
  -2 -14   1   12.30    4.10
  -2 -14   1   31.60    5.40
  -2 -14   1   14.50    3.60
   2 -14  -1   17.10    4.60
   2 -14  -1   20.00    3.90
  -2  14   1   21.80    3.40
  -2  14   1   17.50    5.80
   2  14  -1   29.70    4.00
  -1 -14   1  156.78   14.90
   1 -14  -1  142.79   15.60
  -1 -14   1  137.19   15.90
   1 -14  -1  148.59   15.00
  -1 -14   1  125.69   15.60
  -1  14   1  174.18   14.60
   1  14  -1  177.88   14.90
  -1  14   1  135.09   16.50
   1  14  -1  156.28   17.10
   0 -14   1  207.08   21.60
   0 -14  -1  188.48   21.10
   0 -14  -1  196.48   21.00
   0 -14   1  231.08   20.50
   0 -14  -1  241.08   20.80
   0  14   1  229.68   20.30
   0  14   1  212.58   22.20
   0  14  -1  235.08   22.00
   1 -14   1   23.70    5.70
  -1 -14  -1   25.80    4.30
   1 -14   1   17.40    3.70
  -1 -14  -1   23.30    5.00
  -1 -14  -1   19.90    4.60
  -1  14  -1   23.70    5.70
  -1  14  -1   26.80    4.00
   1  14   1   26.50    3.90
   1  14   1   40.50    6.90
  -2 -14  -1   11.40    3.90
   2 -14   1   13.60    2.90
  -2 -14  -1    9.40    2.90
   2 -14   1   11.00    4.30
  -2  14  -1    6.90    4.70
   2  14   1    5.10    3.10
   2  14   1   11.40    5.30
  -2  14  -1   10.70    2.90
   2  14   1   10.00    2.70
  -3 -14  -1   11.50    3.90
  -3 -14  -1   18.60    3.80
   3 -14   1   15.70    3.20
  -3 -14  -1   11.30    3.40
   3 -14   1    3.70    4.00
   3  14   1    9.50    2.80
  -3  14  -1    7.10    5.00
   3  14   1   11.60    3.40
   3  14   1   10.00    2.60
  -3  14  -1   14.10    3.20
  -4 -14  -1   60.79    8.00
   4 -14   1   63.69    8.90
   4 -14   1   57.19    7.10
  -4 -14  -1   67.49    7.60
   4  14   1   68.19    7.40
  -4  14  -1   45.30    8.90
  -4  14  -1   66.69    7.20
   4  14   1   57.09    7.00
   5 -14   1   10.50    3.20
   5 -14   1   10.60    4.50
  -5 -14  -1   16.70    4.10
   5  14   1    8.40    3.20
  -5  14  -1   13.60    3.20
  -5  14  -1   11.80    5.90
  -6 -14  -1    0.30    2.80
  -6 -14  -1    4.50    3.10
   6 -14   1    0.70    2.40
   6 -14   1   -5.50    3.60
   6  14   1   -0.80    3.20
  -6  14  -1    4.20    2.60
   6  14   1   -0.50    2.70
  -6  14  -1   -5.00    5.60
  -7 -14  -1   11.90    3.80
   7 -14   1   12.90    5.00
   7 -14   1   11.50    3.30
  -7 -14  -1   12.90    4.10
   7  14   1    0.80    4.10
  -7  14  -1   14.70    6.60
  -7  14  -1   13.60    3.30
   7  14   1    9.50    4.00
  -8 -14  -1   14.40    4.60
   8 -14   1   23.60    4.50
   8 -14   1   22.80    5.70
  -8 -14  -1   19.60    4.40
   8  14   1   16.80    4.70
  -8  14  -1   24.20    8.00
   8  14   1   29.90    6.00
   9 -14   1   35.30    7.50
  -9 -14  -1   39.40    6.40
   9 -14   1   30.10    5.60
   9 -14   1   36.20   10.00
  -9 -14  -1   33.70    5.60
  -9  14  -1   37.00    9.50
   9  14   1   45.80    7.60
   9  14   1   29.60    6.40
 -10 -14  -1    6.10    4.20
 -10 -14  -1    0.60    4.20
  10 -14   1    4.60    4.10
  10 -14   1    8.00    5.60
  10  14   1   14.30    5.60
  10  14   1    0.00    5.80
 -10  14  -1    6.80    8.20
  11 -14   1   -1.90    5.80
 -11 -14  -1    7.60    4.60
 -11 -14  -1   25.10    5.20
 -11  14  -1   19.50    9.40
  11  14   1    7.50    6.30
  11  14   1   -0.50    6.10
  11 -15  -1   11.60    5.40
 -11 -15   1   14.00    5.10
 -11 -15   1   10.40    4.50
 -11  15   1   11.30   10.50
  11  15  -1   10.70    5.80
  11  15  -1   10.70    6.10
 -10 -15   1    7.70    4.10
 -10 -15   1    4.40    3.80
  10 -15  -1   10.00    5.70
  10 -15  -1   13.20    5.70
  10  15  -1    9.60    5.40
  10  15  -1   11.00    5.00
 -10  15   1    6.50    8.50
  -9 -15   1   -6.80    3.20
  -9 -15   1    2.40    3.50
   9 -15  -1   -3.00    3.60
   9 -15  -1   -0.90    4.50
   9  15  -1    1.80    3.90
  -9  15   1   -3.50    7.00
   9  15  -1   -5.70    4.10
   8 -15  -1    5.80    4.80
   8 -15  -1   -0.10    3.50
  -8 -15   1    7.20    3.60
  -8 -15   1    2.20    3.20
  -8  15   1    8.80    7.10
   8  15  -1   -0.50    3.60
   8  15  -1    6.80    3.80
  -8  15   1    6.00    2.20
   7 -15  -1   12.90    3.90
  -7 -15   1   21.00    4.30
   7 -15  -1   10.30    4.70
  -7 -15   1   10.20    3.90
   7  15  -1   17.60    4.00
   7  15  -1   18.10    4.20
  -7  15   1   19.00    3.10
  -7  15   1   11.20    7.30
  -6 -15   1    1.70    3.20
   6 -15  -1    1.20    4.20
  -6 -15   1    6.40    3.10
   6 -15  -1   -4.80    2.70
  -6  15   1   -2.80    5.70
  -6  15   1    5.80    2.10
   6  15  -1    3.70    2.60
   6  15  -1    6.70    2.80
  -5 -15   1   -4.10    4.80
   5 -15  -1    4.00    4.10
  -5 -15   1   -1.40    3.60
  -5 -15   1   -5.70    3.10
   5 -15  -1    0.20    2.70
  -5  15   1    4.70    5.40
   5  15  -1   -0.90    3.20
   5  15  -1    0.50    2.30
  -5  15   1    0.20    1.90
  -4 -15   1    2.10    3.20
   4 -15  -1    0.20    2.60
  -4 -15   1    0.30    2.70
   4 -15  -1   -4.70    3.70
  -4 -15   1    1.10    4.10
  -4  15   1    0.30    2.00
   4  15  -1   -2.40    1.90
  -4  15   1   -4.30    5.10
  -3 -15   1   29.40    6.40
  -3 -15   1   31.60    5.30
   3 -15  -1   46.70    7.00
  -3 -15   1   32.00    5.30
   3 -15  -1   33.10    5.50
   3  15  -1   36.40    5.00
   3  15  -1   34.80    4.20
  -3  15   1   40.00    7.90
  -3  15   1   28.00    4.50
   2 -15  -1  193.28   20.00
   2 -15  -1  226.58   19.40
  -2 -15   1  179.28   20.00
  -2 -15   1  202.38   19.10
  -2 -15   1  172.78   19.30
  -2  15   1  209.78   21.30
  -2  15   1  205.78   18.60
   2  15  -1  207.18   20.60
  -1 -15   1  269.87   26.80
   1 -15  -1  270.87   26.50
   1 -15  -1  276.77   25.90
  -1 -15   1  252.17   25.60
  -1  15   1  294.57   25.50
  -1  15   1  289.27   27.80
   1  15  -1  286.37   27.10
   0 -15  -1  389.16   33.30
   0 -15  -1  350.96   33.70
   0 -15   1  359.66   33.00
   0 -15   1  333.87   34.10
   0 -15  -1  324.07   33.70
   0  15  -1  366.76   34.40
   0  15   1  389.66   32.90
   0  15   1  362.86   34.80
  -1 -15  -1   96.79   11.50
   1 -15   1  103.99   12.10
  -1 -15  -1  101.69   11.50
  -1 -15  -1   93.49   10.70
   1 -15   1   89.09   10.30
  -1  15  -1  105.39   12.60
  -1  15  -1  117.19   10.50
   1  15   1   91.19   12.80
   1  15   1   99.29   10.30
  -2 -15  -1  111.29   13.20
  -2 -15  -1  125.49   12.70
   2 -15   1  124.39   12.40
   2 -15   1  134.99   14.10
  -2 -15  -1  118.59   12.90
  -2  15  -1  135.39   12.30
   2  15   1  105.39   12.20
   2  15   1  157.68   15.30
  -2  15  -1  108.39   14.30
  -3 -15  -1    1.00    5.10
  -3 -15  -1    3.00    2.70
   3 -15   1    4.50    4.20
  -3 -15  -1    1.20    3.40
   3 -15   1   -1.20    2.20
  -3  15  -1    1.60    5.30
   3  15   1    1.50    2.40
  -3  15  -1    0.00    2.30
   4 -15   1   23.90    4.30
  -4 -15  -1   26.80    4.80
  -4 -15  -1   18.20    5.00
   4 -15   1   28.50    6.30
  -4  15  -1   28.90    4.40
   4  15   1   26.50    4.40
  -4  15  -1   22.60    6.60
   5 -15   1   18.90    4.10
   5 -15   1   26.50    6.10
  -5 -15  -1   20.70    5.00
  -5 -15  -1   17.90    4.40
   5  15   1   22.20    4.60
   5  15   1   16.30    4.50
  -5  15  -1   22.40    6.80
  -5  15  -1   24.80    4.20
  -6 -15  -1   85.29    9.80
  -6 -15  -1   75.29    9.20
   6 -15   1   77.99   11.00
   6 -15   1   75.89    8.70
  -6  15  -1   72.49    8.60
   6  15   1   62.29    9.10
   6  15   1   96.79    9.50
  -6  15  -1   65.69   11.50
  -7 -15  -1    2.60    3.50
   7 -15   1   -0.90    3.00
  -7 -15  -1    0.50    3.30
   7 -15   1    4.00    4.70
  -7  15  -1   -2.40    2.80
   7  15   1    3.60    3.70
   7  15   1    2.00    4.10
  -7  15  -1   -0.80    6.60
   8 -15   1    2.20    3.40
   8 -15   1    5.60    5.20
  -8 -15  -1   -3.00    3.50
  -8 -15  -1   -2.50    3.70
   8  15   1    9.50    4.60
  -8  15  -1   -9.60    6.80
   8  15   1    3.70    5.00
  -8  15  -1    1.40    2.90
  -9 -15  -1   73.79    9.20
  -9 -15  -1   74.19    8.80
   9 -15   1   55.39   10.00
   9 -15   1   58.89    8.00
  -9  15  -1   55.69   11.90
   9  15   1   60.09    9.20
   9  15   1   47.10    8.40
 -10 -15  -1    4.60    4.40
  10 -15   1   13.10    6.10
 -10 -15  -1   -3.40    4.30
 -10  15  -1   -1.10    8.80
  10  15   1   15.00    6.70
  10  15   1    5.10    6.00
 -10 -16   1   34.00    6.10
  10 -16  -1   31.80    6.80
 -10  16   1   12.20   10.00
   9 -16  -1    7.20    6.00
  -9 -16   1    8.80    4.80
   9 -16  -1    4.80    4.40
  -9 -16   1    8.60    5.00
   9  16  -1   10.90    7.20
   9  16  -1    4.20    5.40
  -9  16   1    1.20    9.00
  -8 -16   1   -3.50    3.70
  -8 -16   1    4.70    3.90
   8 -16  -1    2.60    4.90
  -8  16   1    5.40    7.80
   8  16  -1    0.80    4.30
   8  16  -1    6.70    4.10
   7 -16  -1   17.60    4.60
  -7 -16   1   27.80    5.00
  -7 -16   1    7.90    4.10
   7 -16  -1    4.00    5.10
   7  16  -1   20.50    4.50
   7  16  -1   13.50    4.30
  -7  16   1   20.00    3.30
  -7  16   1   14.10    7.90
   6 -16  -1    0.80    3.20
  -6 -16   1   -0.90    3.50
  -6 -16   1    0.10    3.10
   6  16  -1    0.90    3.20
   6  16  -1    0.80    3.10
  -6  16   1   -1.60    6.30
  -6  16   1    3.40    2.40
   5 -16  -1   56.59    7.90
  -5 -16   1   55.99    8.00
  -5 -16   1   58.69    8.30
  -5 -16   1   58.59    7.70
   5 -16  -1   66.59    9.50
  -5  16   1   34.50   13.20
   5  16  -1   58.59    7.60
   5  16  -1   63.89    7.90
  -5  16   1   55.49    6.80
   5  16  -1   74.09    7.30
  -4 -16   1   23.60    4.70
   4 -16  -1   24.00    5.70
  -4 -16   1   28.40    5.40
  -4 -16   1   16.00    5.70
   4 -16  -1   18.20    4.30
   4  16  -1   25.20    4.40
  -4  16   1   25.80    3.90
  -4  16   1   16.90    7.50
   4  16  -1   23.50    3.80
   3 -16  -1    0.50    2.70
  -3 -16   1    1.00    3.40
   3 -16  -1   -3.30    4.60
  -3 -16   1    2.40    5.10
  -3  16   1   -0.10    5.80
   3  16  -1    0.10    2.40
  -3  16   1   -0.20    2.20
  -2 -16   1   33.10    7.00
  -2 -16   1   23.80    5.70
  -2 -16   1   37.50    5.50
   2 -16  -1   37.60    5.50
   2 -16  -1   31.80    6.70
  -2  16   1   27.40    7.50
  -2  16   1   38.20    5.10
   2  16  -1   41.50    7.60
   1 -16  -1   98.09   12.60
  -1 -16   1   93.09   13.20
   1 -16  -1   96.19   13.70
  -1 -16   1  122.79   11.70
  -1 -16   1  101.69   12.20
   1 -16  -1  105.59   11.70
  -1  16   1  120.09   11.20
   1  16  -1  135.19   13.80
  -1  16   1  115.49   14.10
   0 -16   1   48.40    6.70
   0 -16  -1   46.90    7.00
   0 -16  -1   57.99    8.30
   0 -16   1   52.09    8.80
   0 -16  -1   44.20    7.70
   0 -16   1   54.09    7.80
   0  16  -1   68.49    7.00
   0  16  -1   53.49    9.30
   0  16   1   44.50    9.10
   0  16   1   51.29    6.60
   1 -16   1   31.10    7.60
  -1 -16  -1   33.60    6.30
  -1 -16  -1   31.40    6.70
   1 -16   1   35.20    5.30
   1  16   1   38.10    7.60
  -1  16  -1   35.10    8.10
   1  16   1   29.80    5.20
  -1  16  -1   43.70    5.60
  -2 -16  -1   51.09    7.30
   2 -16   1   47.60    9.10
   2 -16   1   42.70    6.70
  -2 -16  -1   53.89    8.50
  -2 -16  -1   54.39    7.70
  -2  16  -1   42.80    8.70
   2  16   1   72.99   10.40
   2  16   1   55.99    7.70
  -2  16  -1   67.99    6.90
  -3 -16  -1   58.49    8.10
   3 -16   1   57.59    7.40
  -3 -16  -1   53.19    8.40
   3 -16   1   56.99    9.50
  -3  16  -1   73.49    7.40
  -3  16  -1   51.49    9.80
   3  16   1   56.09    7.70
   4 -16   1   -2.00    4.70
  -4 -16  -1   -4.30    2.90
   4 -16   1    2.60    2.80
  -4 -16  -1   -2.80    3.80
  -4  16  -1   -1.70    2.60
   4  16   1   -1.90    2.90
  -4  16  -1   -0.30    6.10
  -5 -16  -1   14.90    4.30
   5 -16   1   14.20    3.80
   5 -16   1    9.10    5.60
  -5 -16  -1   19.40    5.10
  -5  16  -1   19.40    3.70
   5  16   1   13.40    4.10
  -5  16  -1   11.20    6.90
   6 -16   1    0.70    3.20
  -6 -16  -1    1.20    3.70
  -6 -16  -1    2.50    5.80
   6 -16   1    3.90    5.20
   6  16   1    1.90    3.60
  -6  16  -1    2.10    2.70
   6  16   1    4.30    4.30
  -6  16  -1   -9.20    6.60
   7 -16   1    9.40    3.60
   7 -16   1    6.90    5.60
  -7 -16  -1    5.30    4.00
  -7 -16  -1    3.80    4.30
   7  16   1    3.30    4.80
  -7  16  -1    0.70    8.00
   7  16   1    6.70    4.60
  -7  16  -1    0.90    2.90
  -8 -16  -1   -7.20    4.00
   8 -16   1   -5.10    5.50
   8 -16   1    2.00    3.80
  -8 -16  -1    3.40    4.20
   8  16   1   -9.00    5.40
  -8  16  -1   12.50    8.30
   8  16   1   -1.20    5.00
  -9 -16  -1    7.90    4.60
  -9 -16  -1   -2.10    4.30
   9 -16   1   -1.80    4.40
  -9  16  -1   -7.40    8.80
   9  16   1    0.60    5.50
   9  16   1   -0.40    6.40
   8 -17  -1   12.60    6.80
   8 -17  -1    4.40    4.70
  -8 -17   1   16.40    5.90
  -8 -17   1    7.00    4.80
   8  17  -1   15.90    6.20
   8  17  -1    8.70    6.00
  -8  17   1   12.80    9.30
  -7 -17   1   10.30    4.40
  -7 -17   1   -3.30    3.70
   7 -17  -1   -0.80    5.60
   7 -17  -1    5.60    3.80
  -7  17   1   12.00    8.50
   7  17  -1    2.60    4.50
   7  17  -1   -1.60    3.90
   6 -17  -1   41.50    6.20
   6 -17  -1   40.50    7.70
  -6 -17   1   37.10    6.30
  -6 -17   1   28.70    6.20
   6  17  -1   31.10    6.10
   6  17  -1   36.00    5.80
  -6  17   1   42.60    5.60
   5 -17  -1   23.50    5.00
  -5 -17   1   19.30    5.50
  -5 -17   1   22.90    5.30
  -5  17   1   25.30    8.40
  -5  17   1   30.30    4.30
   5  17  -1   19.30    4.60
   5  17  -1   25.30    4.50
  -4 -17   1   12.40    7.30
  -4 -17   1   28.90    5.90
   4 -17  -1   22.80    6.90
  -4 -17   1   30.60    5.60
   4 -17  -1   29.50    5.50
   4  17  -1   28.60    5.20
  -4  17   1   32.80    4.60
  -4  17   1   31.90    8.40
   3 -17  -1   71.09    9.40
   3 -17  -1   81.09   11.40
  -3 -17   1   78.59   10.80
  -3 -17   1   90.19    9.80
  -3 -17   1   86.69   10.30
   3  17  -1   81.99    9.40
  -3  17   1   83.39    9.00
  -3  17   1   71.19   13.20
   2 -17  -1   87.89   13.30
  -2 -17   1  100.29   14.20
  -2 -17   1   88.19   12.00
   2 -17  -1  110.09   11.40
  -2 -17   1  106.89   11.40
   2  17  -1  115.39   11.30
  -2  17   1  106.59   10.90
  -2  17   1   80.09   13.70
   2  17  -1  133.49   14.30
   1 -17  -1   59.39    7.20
  -1 -17   1   45.60    7.80
  -1 -17   1   43.40    8.90
   1 -17  -1   47.00    8.60
  -1 -17   1   42.80    7.60
  -1  17   1   48.60    6.80
   1  17  -1   66.69   10.20
  -1  17   1   58.19   10.20
   1  17  -1   59.69    7.20
   0 -17   1    2.30    4.10
   0 -17  -1    2.20    3.20
   0 -17  -1    0.40    5.70
   0 -17  -1    1.70    4.40
   0 -17   1    2.70    2.90
   0 -17   1    1.20    6.10
   0  17   1    3.80    3.10
   0  17   1    6.30    6.50
   0  17  -1    4.20    3.00
   0  17  -1    2.90    6.10
  -1 -17  -1    6.20    3.20
   1 -17   1    5.10    4.40
  -1 -17  -1   -1.60    5.50
   1 -17   1    9.80    6.10
  -1 -17  -1   12.30    4.70
   1 -17   1    1.20    3.10
  -1  17  -1    5.80    6.60
  -1  17  -1    6.90    4.00
   1  17   1    3.00    2.90
   1  17   1   -4.60    6.10
   2 -17   1   18.60    4.30
   2 -17   1   22.60    6.80
  -2 -17  -1   25.10    6.00
  -2 -17  -1   22.20    4.90
   2  17   1   23.10    7.70
  -2  17  -1   30.20    4.70
   2  17   1   23.80    4.80
  -2  17  -1   26.10    7.00
   3 -17   1   60.29    8.00
  -3 -17  -1   79.79    9.50
  -3 -17  -1   58.59    8.60
   3 -17   1   55.69   10.10
  -3  17  -1   75.69    7.90
   3  17   1   56.19    8.30
  -3  17  -1   63.69   11.30
  -4 -17  -1   36.50    6.50
   4 -17   1   32.90    8.60
  -4 -17  -1   47.70    7.40
   4 -17   1   36.50    5.90
  -4  17  -1   44.90    5.80
   4  17   1   32.50    6.10
  -4  17  -1   38.50    9.50
   5 -17   1    0.20    6.10
  -5 -17  -1    4.90    4.90
  -5 -17  -1   15.20    4.50
   5 -17   1   14.10    4.00
   5  17   1    6.90    4.40
  -5  17  -1   10.80    3.30
  -5  17  -1   -5.90    7.70
   6 -17   1    9.80    6.20
  -6 -17  -1   -4.30    4.20
   6 -17   1    4.80    3.40
  -6 -17  -1   -5.90    3.90
  -6  17  -1    1.60    3.00
   6  17   1   -1.70    6.30
  -6  17  -1   -3.10    7.60
   6  17   1   -3.70    4.20
   7 -17   1    0.60    3.90
   7 -17   1   13.00    6.70
  -7 -17  -1    8.80    4.90
   7  17   1    8.30    5.90
  -7  17  -1   17.60    9.20
   7 -18  -1    0.00    6.70
  -7 -18   1   -8.00    5.70
   7 -18  -1    1.40    4.40
  -7 -18   1    1.10    4.70
   7  18  -1    5.30    5.10
  -7  18   1    8.00    9.70
   6 -18  -1   25.70    7.80
  -6 -18   1   17.20    5.60
  -6 -18   1   28.20    5.50
   6 -18  -1   33.50    5.90
  -6  18   1   15.30    4.40
  -6  18   1   28.90    9.70
   6  18  -1   35.80    9.00
   5 -18  -1   34.60    8.20
  -5 -18   1   27.60    5.80
   5 -18  -1   27.90    5.60
  -5 -18   1   24.60    6.20
  -5  18   1   20.70    4.50
  -5  18   1   17.90    8.90
   5  18  -1   28.70    5.90
  -4 -18   1    1.90    4.90
  -4 -18   1   -3.10    3.80
   4 -18  -1    0.20    3.60
   4 -18  -1   -2.50    6.10
   4  18  -1   -1.80    3.50
  -4  18   1    2.70    3.20
  -4  18   1   -3.40    7.10
  -3 -18   1  109.59   13.60
   3 -18  -1  108.39   15.30
   3 -18  -1  140.19   13.70
  -3 -18   1  130.39   14.20
  -3  18   1  138.59   17.10
  -3  18   1  117.19   13.70
   3  18  -1  146.29   13.80
  -2 -18   1    9.00    4.00
   2 -18  -1   14.50    7.30
  -2 -18   1   15.70    5.60
  -2 -18   1   -6.50    6.80
   2 -18  -1    7.80    3.60
   2 -18  -1    4.50    5.30
   2  18  -1   12.00    7.20
   2  18  -1   17.40    4.00
  -2  18   1    7.60    7.70
  -2  18   1    6.70    3.50
  -1 -18   1   45.40    6.30
  -1 -18   1   22.80    8.40
   1 -18  -1   31.60    8.20
   1 -18  -1   18.50    6.70
   1 -18  -1   33.80    6.10
  -1 -18   1   41.30    7.20
  -1  18   1   37.10    5.80
   1  18  -1   40.10    5.90
  -1  18   1   33.80    9.00
   1  18  -1   39.80    9.00
   0 -18  -1    5.80    3.60
   0 -18   1    6.30    6.80
   0 -18   1    5.10    3.40
   0 -18  -1    2.70    5.30
   0 -18  -1   -4.20    7.40
   0 -18   1   -1.60    4.70
   0  18   1    7.30    9.20
   0  18   1    0.40    3.30
   0  18  -1    7.10    3.50
   0  18  -1   -5.70    6.90
   1 -18   1   17.20    7.60
   1 -18   1   22.70    4.50
   1 -18   1   13.20    5.70
  -1 -18  -1    7.90    6.10
  -1 -18  -1   16.90    4.40
  -1  18  -1   20.80    4.30
   1  18   1   11.10    4.10
  -1  18  -1    0.50    7.60
   1  18   1   10.30   11.40
   2 -18   1    2.00    3.40
  -2 -18  -1    9.90    4.30
  -2 -18  -1   10.80    5.50
   2 -18   1   -0.50    6.90
  -2  18  -1   -0.40    3.20
  -2  18  -1    4.30    7.10
   2  18   1    7.60    3.90
  -3 -18  -1   52.79    9.00
  -3 -18  -1   56.09    8.50
   3 -18   1   59.89    8.20
   3 -18   1   54.29   10.70
  -3  18  -1   52.69   11.20
  -3  18  -1   71.99    8.00
   3  18   1   64.49    9.00
   4 -18   1    9.40    4.20
  -4 -18  -1   23.40    6.00
   4 -18   1    7.10    7.10
  -4 -18  -1   13.80    5.10
  -4  18  -1    9.00    5.50
  -4  18  -1    4.90    8.20
   4  18   1   15.70    4.90
   5 -18   1    8.20    6.90
  -5 -18  -1    2.80    4.60
  -5 -18  -1    5.20    5.00
   5 -18   1    6.50    3.90
  -5  18  -1    4.10    8.40
   5  18   1   -4.10    4.40
  -5  18  -1   -2.80    3.40
  -6 -18  -1    7.90    4.90
   6 -18   1    6.30    4.40
   6 -18   1   22.00    8.40
  -6 -18  -1    7.20    5.60
   6  18   1   13.00    5.40
  -6  18  -1   12.80    4.00
  -6  18  -1   16.20   10.00
   4 -19  -1    7.90    4.30
  -4 -19   1   18.00    4.90
   4 -19  -1    2.30    8.20
  -4  19   1   13.20    9.30
  -4  19   1    5.30    3.90
   4  19  -1    8.60    5.20
  -3 -19   1    0.90    5.20
  -3 -19   1    0.90    4.10
   3 -19  -1    5.20    4.30
   3 -19  -1   -8.00    7.50
   3  19  -1   -2.30    3.70
  -3  19   1   -9.60    8.30
  -3  19   1    3.80    3.60
  -2 -19   1    4.60    4.20
  -2 -19   1   -0.40    5.40
   2 -19  -1   -6.20    5.60
   2 -19  -1    2.70    4.10
   2 -19  -1    0.10    7.90
   2  19  -1   -4.70    3.50
  -2  19   1   -0.30    3.50
  -2  19   1   -4.90    8.00
   1 -19  -1   17.30    4.70
  -1 -19   1    1.60    4.00
  -1 -19   1    0.40    5.40
   1 -19  -1   11.10    6.20
  -1 -19   1   11.00    9.90
   1  19  -1    6.00    8.00
   1  19  -1    8.20    3.80
  -1  19   1    4.10    4.00
  -1  19   1   -1.20    7.90
   0 -19  -1    1.70    3.80
   0 -19   1   -1.40    8.10
   0 -19  -1    9.70    5.50
   0 -19   1    1.30    3.80
   0  19   1    5.90    8.30
   0  19  -1   -5.40    3.30
   0  19   1   -0.80    3.70
  -1 -19  -1   17.60    4.90
   1 -19   1   10.60    6.00
   1 -19   1    9.10    8.50
   1 -19   1   18.90    4.70
  -1 -19  -1   17.20    6.50
  -1  19  -1   12.90    4.10
   1  19   1    6.20    4.50
   1  19   1   19.50    8.80
  -1  19  -1   27.90    9.20
   2 -19   1   16.30    8.40
  -2 -19  -1   -3.50    4.20
  -2 -19  -1   -1.10    5.50
   2 -19   1   -0.80    3.80
   2 -19   1   -3.00    5.70
   2  19   1    5.00    4.40
  -2  19  -1    2.40    3.50
  -2  19  -1    7.70    8.70
   3 -19   1   -0.50    3.90
   3 -19   1    0.50    8.00
  -3 -19  -1  -10.00    5.30
  -3 -19  -1    2.90    4.30
  -3  19  -1    0.30    3.50
   3  19   1   -0.20    4.50
  -3  19  -1   11.90    8.80
 -17   0   2    4.50    5.90
  17   0  -2   -0.10    5.60
 -16   0   2    7.70    4.70
  16   0  -2    8.90    4.50
  16   0  -2   10.40    4.90
 -16   0   2    6.30    5.00
  16   0  -2   -8.70    5.20
  15   0  -2    8.40    4.50
  15   0  -2    2.10    4.10
  15   0  -2    5.30    4.40
 -15   0   2    9.00    4.80
 -15   0   2    7.00    4.20
 -14   0   2    0.70    2.90
  14   0  -2    4.80    3.70
  14   0  -2    0.90    3.80
  14   0  -2   -3.90    4.10
 -14   0   2   -0.90    3.60
 -13   0   2    2.20    3.00
  13   0  -2    4.40    3.30
  13   0  -2    1.70    4.00
  13   0  -2   10.30    3.60
 -13   0   2    7.50    2.80
  12   0  -2   18.80    3.90
  12   0  -2    6.90    3.70
  12   0  -2    8.60    3.20
 -12   0   2   15.80    3.80
 -12   0   2   14.10    3.30
  11   0  -2  105.29   10.30
 -11   0   2   89.99   10.40
 -11   0   2  101.19   10.10
  11   0  -2   96.69   10.00
  11   0  -2  113.29   10.60
  10   0  -2   22.90    3.50
 -10   0   2   28.10    4.30
  10   0  -2   27.00    4.00
  10   0  -2   28.70    3.80
  -9   0   2  149.09   14.40
  -9   0   2  155.68   14.70
   9   0  -2  150.68   14.40
   9   0  -2  164.48   14.40
  -9   0   2  152.18   14.00
   8   0  -2  935.81   75.89
  -8   0   2  840.12   75.89
  -8   0   2  801.82   75.59
  -8   0   2  869.51   76.19
   8   0  -2  854.51   75.89
  -7   0   2 2486.85  216.88
  -7   0   2 2354.86  216.58
  -7   0   2 2496.75  217.08
   7   0  -2 2412.96  216.58
   7   0  -2 2607.14  216.78
   7   0  -2 2475.95  216.88
  -6   0   2  267.17   25.70
   6   0  -2  278.77   25.40
  -6   0   2  273.57   25.70
   6   0  -2  302.47   25.50
  -6   0   2  296.87   25.90
   6   0  -2  289.47   25.60
  -6   0   2  275.97   25.40
   6   0  -2  317.87   25.80
  -6   0   2  284.47   25.60
  -5   0   2  461.85   40.30
   5   0  -2  454.95   40.00
  -5   0   2  424.16   40.20
   5   0  -2  494.25   40.20
   5   0  -2  441.26   40.20
  -4   0   2  645.54   59.79
  -4   0   2  694.13   59.79
   4   0  -2  706.03   59.69
  -4   0   2  645.14   59.79
   4   0  -2  700.53   59.49
   2   0  -2  195.98   16.50
   2   0  -2  174.08   16.40
  -2   0   2  165.18   16.30
  -2   0   2  193.08   16.30
  -2   0   2  206.18   16.40
   2   0  -2  176.08   16.30
   2   0  -2  179.08   16.40
  -2   0   2  179.48   16.40
   2   0  -2  184.38   16.30
   1   0  -2   81.79    8.10
  -1   0   2   84.29    8.10
  -1   0   2   84.39    8.10
   1   0  -2  100.69    7.90
  -1   0   2   91.89    8.00
  -1   0   2   89.09    7.90
   1   0  -2   85.29    8.10
   1   0  -2   85.79    8.00
   0   0   2   46.70    4.40
   0   0   2   49.30    4.60
   0   0   2   54.79    4.60
   0   0  -2   44.70    4.60
   0   0  -2   45.90    4.60
   0   0  -2   49.70    4.40
   0   0  -2   48.40    4.30
   0   0   2   46.50    4.30
   0   0   2   46.40    4.60
   0   0  -2   48.50    4.40
   1   0   2  525.75   52.49
   1   0   2  558.64   52.29
  -1   0  -2  635.24   52.59
   1   0   2  624.34   52.59
  -1   0  -2  580.14   52.49
   1   0   2  607.84   52.59
   1   0   2  618.84   52.59
  -1   0  -2  602.84   52.59
  -1   0  -2  589.74   52.29
  -1   0  -2  628.24   52.49
   2   0   2 1036.90   82.79
  -2   0  -2  973.40   82.79
   2   0   2  925.51   82.69
  -2   0  -2  847.62   82.79
   2   0   2  932.91   82.59
  -2   0  -2  881.11   82.49
   2   0   2  932.41   82.79
   2   0   2  979.00   82.89
  -2   0  -2  964.30   82.69
   3   0   2  851.01   72.69
  -3   0  -2  912.61   72.89
   3   0   2  887.11   72.99
   3   0   2  814.62   72.89
   3   0   2  837.32   73.09
  -3   0  -2  845.72   72.69
  -3   0  -2  767.62   72.89
   3   0   2  793.92   72.99
  -3   0  -2  742.43   72.89
   4   0   2   25.60    3.50
  -4   0  -2   36.50    3.50
  -4   0  -2   38.20    3.70
  -4   0  -2   36.00    3.20
  -4   0  -2   33.50    3.40
   4   0   2   29.80    3.80
   4   0   2   29.30    3.70
   4   0   2   27.20    3.20
  -5   0  -2  774.92   67.39
   5   0   2  781.72   67.59
  -5   0  -2  790.12   67.39
   5   0   2  761.52   67.29
  -5   0  -2  793.92   67.19
  -5   0  -2  852.91   67.49
   5   0   2  680.13   67.49
   5   0   2  672.93   67.59
   6   0   2   -1.50    1.30
  -6   0  -2    1.40    1.00
   6   0   2    0.40    1.60
  -7   0  -2  205.28   17.70
   7   0   2  204.78   18.20
   7   0   2  186.38   18.20
   7   0   2  183.58   18.30
   8   0   2   30.40    4.60
   8   0   2   33.50    4.60
  -8   0  -2   30.10    3.60
  -8   0  -2   31.70    4.00
   8   0   2   34.40    5.10
   9   0   2  109.99   12.10
   9   0   2  121.49   12.00
  -9   0  -2  136.69   11.90
  -9   0  -2  122.99   11.30
   9   0   2  100.59   12.20
  10   0   2    3.40    2.40
  10   0   2    2.10    2.50
 -10   0  -2    6.00    2.60
 -10   0  -2    2.60    1.90
  11   0   2   47.20    6.80
  11   0   2   61.79    7.70
  11   0   2   54.59    7.10
 -11   0  -2   49.90    6.00
 -11   0  -2   45.60    6.60
 -12   0  -2    6.00    3.50
  12   0   2   14.60    4.80
  12   0   2    8.50    4.00
 -12   0  -2   14.80    3.70
  12   0   2   16.20    4.30
  13   0   2   74.39   11.00
 -13   0  -2  103.19   10.90
  13   0   2   87.69   11.10
 -13   0  -2   92.39   10.10
  13   0   2   93.89   11.00
  14   0   2   16.90    4.90
  14   0   2   11.10    5.70
 -14   0  -2    3.70    4.50
  14   0   2   11.50    4.50
  15   0   2    7.40    6.70
 -15   0  -2   14.00    5.30
  15   0   2   -2.30    4.50
  15   0   2    6.30   10.40
 -17  -1   2    7.50    7.60
  17  -1  -2   12.90    6.30
 -17  -1   2    2.30    5.10
  17  -1  -2    4.50    5.60
 -17   1   2    3.50    5.90
  17   1  -2   -0.80    6.00
  17   1  -2    8.10    9.00
  16  -1  -2   -8.40    4.20
 -16  -1   2   -2.10    4.70
  16  -1  -2   -0.30    4.90
 -16  -1   2    5.90    4.60
  16   1  -2    3.70    4.90
  16   1  -2   13.60    5.60
 -16   1   2    3.90    5.10
 -16   1   2   10.80    5.50
  16   1  -2   -0.70    5.10
 -15  -1   2    4.70    3.60
 -15  -1   2    6.70    4.30
  15  -1  -2    8.70    4.70
  15  -1  -2    3.80    4.00
  15  -1  -2    1.80    4.40
  15   1  -2    0.00    4.40
 -15   1   2    0.70    4.20
 -15   1   2    0.00    4.00
  15   1  -2    7.60    4.70
  14  -1  -2    8.00    3.90
 -14  -1   2    3.30    2.90
  14  -1  -2    4.90    4.00
  14  -1  -2    1.40    6.10
  14   1  -2    8.50    4.10
  14   1  -2    1.30    3.50
  14   1  -2   -6.50    4.10
 -14   1   2    6.70    3.80
 -14   1   2    2.70    3.90
 -13  -1   2   12.50    3.10
 -13  -1   2    6.10    3.40
  13  -1  -2   17.10    3.70
  13  -1  -2   11.40    3.50
  13  -1  -2    9.90    4.30
 -13   1   2   16.50    3.80
  13   1  -2   10.00    3.80
 -13   1   2    9.50    3.80
  13   1  -2   12.50    4.40
  13   1  -2   10.30    3.60
  12  -1  -2  107.79   11.60
 -12  -1   2  112.79   11.20
  12  -1  -2   99.29   11.40
 -12  -1   2  114.19   11.70
  12  -1  -2  108.39   12.00
 -12   1   2  113.99   11.80
  12   1  -2  119.39   11.60
  12   1  -2  112.79   11.30
 -12   1   2  107.99   11.40
  12   1  -2  133.29   11.90
 -11  -1   2  132.49   13.50
  11  -1  -2  133.89   13.30
  11  -1  -2  114.39   13.10
  11  -1  -2  124.29   13.60
 -11  -1   2  150.18   13.20
 -11   1   2  121.59   13.60
 -11   1   2  126.19   13.30
  11   1  -2  154.18   13.00
  11   1  -2  152.08   13.50
  11   1  -2  154.48   13.40
  10  -1  -2    4.20    3.00
  10  -1  -2   11.70    2.60
 -10  -1   2    3.70    2.10
  10  -1  -2   12.50    3.90
 -10  -1   2    7.90    2.00
 -10   1   2    6.50    1.60
 -10   1   2    5.30    2.40
  10   1  -2    8.00    2.10
 -10   1   2    9.20    2.30
  10   1  -2    8.00    2.00
  10   1  -2   10.10    2.60
  -9  -1   2    2.30    1.40
   9  -1  -2    2.50    2.10
   9  -1  -2   -2.40    1.90
   9  -1  -2    2.30    1.40
  -9  -1   2    2.50    1.50
   9   1  -2    2.90    1.40
   9   1  -2   -0.60    1.50
   9   1  -2    0.80    1.20
  -9   1   2    3.30    1.10
  -9   1   2    1.10    1.40
  -9   1   2   -0.70    1.40
   8  -1  -2  214.88   17.80
   8  -1  -2  202.68   18.20
   8  -1  -2  216.98   18.10
  -8  -1   2  176.18   17.80
  -8  -1   2  195.38   18.20
  -8  -1   2  179.48   17.90
  -8   1   2  192.98   17.70
   8   1  -2  215.08   18.00
   8   1  -2  207.58   18.10
  -8   1   2  181.28   18.10
  -7  -1   2   -0.60    0.70
  -7  -1   2    2.80    1.00
   7  -1  -2    0.30    0.90
   7  -1  -2    2.90    1.00
  -7  -1   2    0.90    1.10
   7  -1  -2    1.20    1.10
  -7   1   2   -0.50    0.60
  -7   1   2    3.40    1.20
   7   1  -2    2.30    1.10
   7   1  -2    0.50    0.70
   7   1  -2    1.20    0.80
  -7   1   2    4.70    1.60
   6  -1  -2  329.87   30.00
  -6  -1   2  322.37   30.00
  -6  -1   2  310.27   29.90
   6  -1  -2  363.56   29.80
   6  -1  -2  373.16   30.00
  -6  -1   2  367.56   30.40
   6   1  -2  351.96   30.00
   6   1  -2  361.76   30.60
  -6   1   2  302.77   29.90
  -6   1   2  325.77   30.20
   6   1  -2  340.57   29.80
  -6   1   2  323.67   30.40
  -6   1   2  319.87   29.70
   5  -1  -2  242.88   21.40
  -5  -1   2  237.68   21.70
  -5  -1   2  260.27   21.80
  -5  -1   2  224.68   21.80
   5  -1  -2  247.48   21.70
   5   1  -2  258.17   21.70
   5   1  -2  254.87   22.10
  -5   1   2  269.67   21.80
  -5   1   2  241.38   21.90
  -5   1   2  233.68   21.80
  -5   1   2  213.28   21.50
   5   1  -2  271.67   21.70
  -5   1   2  211.58   22.00
   5   1  -2  244.88   21.50
   4  -1  -2 1203.58   98.49
   4  -1  -2 1194.08   98.59
  -4  -1   2 1063.99   98.29
   4  -1  -2 1164.18   98.39
   4  -1  -2 1103.89   98.09
  -4  -1   2 1191.38   98.39
  -4   1   2 1065.39   98.49
  -4   1   2  992.20   98.59
   4   1  -2 1068.59   98.29
   4   1  -2 1173.98   98.69
   4   1  -2 1141.19   98.29
  -4   1   2 1082.39   98.39
   4   1  -2 1125.69   98.39
   3  -1  -2 1452.15  125.79
  -3  -1   2 1530.45  125.59
   3  -1  -2 1485.75  125.49
   3  -1  -2 1510.15  125.69
   3   1  -2 1350.76  125.59
   3   1  -2 1609.64  125.59
   3   1  -2 1279.97  125.69
  -3   1   2 1434.26  125.39
  -3   1   2 1364.26  125.79
  -3   1   2 1411.66  125.79
   3   1  -2 1413.56  125.79
   3   1  -2 1342.07  125.59
   2  -1  -2   94.19    7.80
   2  -1  -2   95.99    7.80
  -2  -1   2   92.89    8.20
  -2  -1   2   95.19    7.80
   2  -1  -2   85.89    8.10
  -2  -1   2   80.89    7.80
   2  -1  -2   82.69    7.90
  -2  -1   2   82.09    8.00
   2  -1  -2   84.39    8.00
  -2  -1   2   83.09    8.00
   2   1  -2   83.69    8.10
  -2   1   2   89.29    7.90
   2   1  -2   87.29    8.00
  -2   1   2   81.89    7.80
   2   1  -2   81.39    8.00
  -2   1   2   82.19    8.10
  -2   1   2   82.69    8.00
   2   1  -2  100.09    7.80
  -1  -1   2  701.53   62.39
  -1  -1   2  682.93   62.39
   1  -1  -2  684.83   62.19
   1  -1  -2  661.83   62.19
  -1  -1   2  759.02   62.09
   1  -1  -2  693.13   62.19
   1  -1  -2  772.42   62.19
   1  -1  -2  705.13   62.39
   1   1  -2  717.33   62.39
  -1   1   2  699.03   62.39
   1   1  -2  724.83   61.99
  -1   1   2  701.63   62.19
  -1   1   2  775.02   62.29
   1   1  -2  669.03   62.09
  -1   1   2  769.02   62.19
  -1   1   2  679.43   62.19
   1   1  -2  635.44   62.29
   0  -1   2 1489.45  133.49
   0  -1  -2 1484.55  133.49
   0  -1   2 1433.96  133.09
   0  -1  -2 1710.93  133.29
   0  -1  -2 1463.35  133.29
   0  -1  -2 1563.44  133.29
   0  -1   2 1469.45  133.39
   0  -1  -2 1478.45  133.19
   0   1   2 1615.54  133.29
   0   1   2 1660.53  133.49
   0   1   2 1638.84  133.29
   0   1  -2 1542.05  133.39
   0   1  -2 1507.95  133.39
   0   1   2 1382.96  133.19
   0   1  -2 1461.95  133.09
   0   1   2 1423.36  133.29
  -1  -1  -2 2406.46  234.58
  -1  -1  -2 2590.64  234.48
  -1  -1  -2 2616.44  234.58
   1  -1   2 2699.93  234.78
   1  -1   2 2820.32  234.78
   1  -1   2 2510.15  234.68
   1  -1   2 2623.74  234.38
  -1  -1  -2 2813.92  234.48
   1  -1   2 2541.05  234.48
   1   1   2 2691.73  234.58
   1   1   2 2481.65  234.48
  -1   1  -2 2814.52  234.78
  -1   1  -2 2758.22  234.68
  -1   1  -2 2865.21  234.68
   1   1   2 2935.71  234.58
   2  -1   2  479.45   39.50
   2  -1   2  443.16   39.20
  -2  -1  -2  439.66   39.20
   2  -1   2  445.96   39.50
  -2  -1  -2  425.86   39.30
  -2  -1  -2  418.06   39.30
  -2  -1  -2  446.66   39.20
   2  -1   2  427.86   39.50
   2  -1   2  439.06   39.10
  -2   1  -2  457.55   39.40
   2   1   2  495.65   39.30
  -2   1  -2  441.66   39.40
  -2   1  -2  483.35   39.00
   2   1   2  431.46   39.20
   2   1   2  400.46   39.30
  -2   1  -2  436.66   39.40
   2   1   2  448.76   39.40
   3  -1   2  533.25   48.00
   3  -1   2  593.54   48.00
  -3  -1  -2  551.94   47.90
   3  -1   2  538.95   47.80
   3  -1   2  523.65   47.60
  -3  -1  -2  502.85   47.70
  -3  -1  -2  530.45   47.80
  -3  -1  -2  564.04   47.90
   3  -1   2  539.85   48.00
   3   1   2  559.44   47.80
  -3   1  -2  587.74   47.80
  -3   1  -2  574.54   47.90
  -3   1  -2  549.15   47.60
   3   1   2  474.95   47.90
   3   1   2  532.55   47.70
   3   1   2  512.75   47.90
   4  -1   2  201.78   18.80
   4  -1   2  208.28   18.40
  -4  -1  -2  211.08   18.60
   4  -1   2  184.08   18.80
   4  -1   2  196.48   18.70
  -4  -1  -2  232.18   18.50
  -4  -1  -2  212.28   18.50
   4  -1   2  191.28   18.80
  -4   1  -2  199.08   18.70
   4   1   2  188.18   18.70
   4   1   2  197.38   18.50
   4   1   2  209.98   18.60
  -4   1  -2  208.28   18.30
  -4   1  -2  224.28   18.60
  -4   1  -2  222.88   18.60
   5  -1   2  276.27   25.20
   5  -1   2  280.97   25.20
   5  -1   2  290.27   24.80
  -5  -1  -2  294.87   24.90
   5   1   2  257.77   24.80
   5   1   2  258.97   25.00
  -5   1  -2  259.97   25.00
   5   1   2  280.87   25.10
  -5   1  -2  303.47   24.90
  -6  -1  -2   11.50    1.90
   6  -1   2    9.40    1.70
   6  -1   2   12.80    2.50
  -6  -1  -2    7.80    1.50
   6  -1   2    8.20    2.40
   6  -1   2    8.70    2.20
   6   1   2    9.20    2.30
   6   1   2    9.00    2.30
  -6   1  -2   10.00    1.60
  -6   1  -2    9.90    1.90
   6   1   2   11.60    2.30
  -7  -1  -2    3.00    1.30
  -7  -1  -2    2.10    1.10
   7  -1   2   -0.10    1.50
   7  -1   2    2.20    1.60
   7  -1   2   -0.80    2.20
   7   1   2    0.40    2.00
  -7   1  -2    0.80    1.00
   7   1   2    2.30    1.90
  -7   1  -2    2.80    1.50
   7   1   2    4.80    1.80
  -8  -1  -2   19.70    2.50
   8  -1   2   12.90    3.40
   8  -1   2   15.40    3.30
  -8  -1  -2   13.20    2.50
   8   1   2   12.00    3.30
  -8   1  -2   16.70    2.90
   8   1   2    9.70    2.80
  -8   1  -2   16.10    2.50
   8   1   2   16.50    3.20
   9  -1   2  236.08   22.70
  -9  -1  -2  265.37   22.10
   9  -1   2  231.68   22.80
  -9  -1  -2  269.87   22.50
   9  -1   2  206.18   22.70
   9   1   2  217.48   22.70
  -9   1  -2  267.87   22.70
  -9   1  -2  250.07   22.20
   9   1   2  253.07   22.60
   9   1   2  226.48   22.70
 -10  -1  -2    7.20    2.40
 -10  -1  -2    5.50    1.90
  10  -1   2   11.00    3.10
  10  -1   2    4.20    2.60
  10  -1   2    5.50    3.30
  10   1   2    5.60    2.80
 -10   1  -2    3.90    4.00
 -10   1  -2    4.10    2.50
  10   1   2    6.60    2.80
  10   1   2    6.90    3.50
  11  -1   2   96.09   12.50
 -11  -1  -2  117.09   11.20
 -11  -1  -2  132.39   11.90
  11  -1   2  129.59   12.20
  11  -1   2  106.39   12.10
 -11   1  -2  100.89   11.30
  11   1   2  115.09   11.90
  11   1   2  113.59   12.20
  11   1   2   93.99   12.40
 -11   1  -2  121.79   11.90
  12  -1   2  250.97   23.30
 -12  -1  -2  258.57   23.20
 -12  -1  -2  251.07   22.50
  12  -1   2  186.38   25.30
  12  -1   2  227.78   23.50
 -12   1  -2  220.98   22.60
  12   1   2  247.48   23.10
  12   1   2  250.47   23.50
 -12   1  -2  260.77   23.40
  13  -1   2   10.60    5.30
  13  -1   2    9.80    4.20
 -13  -1  -2    9.40    3.40
 -13  -1  -2    9.80    3.90
  13  -1   2   14.00    4.50
 -13   1  -2    8.20    4.00
  13   1   2    3.60    3.90
 -13   1  -2    6.20    3.90
  13   1   2    2.20    4.80
  13   1   2    4.40    4.30
  14  -1   2   10.90    6.10
 -14  -1  -2    1.70    3.90
  14  -1   2    0.20    4.10
 -14  -1  -2   -4.60    3.30
  14  -1   2    4.80    4.30
  14   1   2    1.90    5.50
  14   1   2    5.20    4.20
 -14   1  -2    0.00    4.50
 -14   1  -2   -3.60    4.30
  15  -1   2   14.20    5.30
  15  -1   2    1.40    4.90
 -15  -1  -2    1.70    4.50
  15  -1   2   -4.20    6.70
  15   1   2   -0.10    6.30
 -15   1  -2   -2.70    5.20
  15   1   2    1.80    4.90
 -17  -2   2    7.60    5.30
 -17  -2   2   -6.60    5.60
  17  -2  -2    3.60    6.00
  17  -2  -2    2.00    5.40
  17   2  -2   -1.00    5.90
  17   2  -2   14.00    6.80
 -17   2   2    8.80    6.80
 -17   2   2    6.10    6.50
  17   2  -2    5.00    5.70
 -16  -2   2    6.00    4.20
  16  -2  -2    2.00    4.60
  16  -2  -2    8.20    5.40
 -16  -2   2    3.80    4.90
 -16   2   2   10.10    5.90
  16   2  -2   14.40    5.90
 -16   2   2   -3.30    5.50
  16   2  -2   11.10    5.50
  16   2  -2   10.10    5.10
  15  -2  -2    5.40    4.70
 -15  -2   2   -4.90    3.00
  15  -2  -2    1.90    3.90
 -15  -2   2    5.50    4.20
  15  -2  -2    4.80    4.30
  15   2  -2    1.00    4.80
 -15   2   2   -3.40    4.20
 -15   2   2    6.90    4.50
  15   2  -2    7.90    4.90
  15   2  -2    0.20    3.90
  14  -2  -2    2.00    4.90
  14  -2  -2   -2.50    3.80
  14  -2  -2    4.20    4.30
 -14  -2   2   -2.50    2.70
 -14   2   2   -0.70    3.60
  14   2  -2   -6.30    3.10
  14   2  -2   -9.90    4.20
 -14   2   2   -1.80    3.50
  14   2  -2   -4.30    4.00
 -13  -2   2    9.20    3.20
  13  -2  -2    6.80    3.40
 -13  -2   2   14.80    3.20
  13  -2  -2   12.00    4.50
  13  -2  -2   14.70    3.70
  13   2  -2   12.20    3.70
  13   2  -2    9.50    3.60
 -13   2   2    1.90    3.30
 -13   2   2   12.10    3.80
  13   2  -2   14.30    4.30
  12  -2  -2   69.49    8.30
  12  -2  -2   69.09    8.30
  12  -2  -2   63.79    8.80
 -12  -2   2   78.59    7.70
 -12  -2   2   67.89    8.10
 -12   2   2   57.19    8.30
  12   2  -2   80.59    8.00
  12   2  -2   90.29    8.40
 -12   2   2   75.59    8.80
  12   2  -2   65.79    8.20
  11  -2  -2   54.29    7.10
  11  -2  -2   50.09    7.40
  11  -2  -2   54.09    6.70
 -11  -2   2   60.69    6.30
 -11  -2   2   53.49    6.60
 -11   2   2   51.99    7.10
 -11   2   2   49.10    6.70
  11   2  -2   66.09    6.40
  11   2  -2   61.29    6.70
  11   2  -2   62.89    6.60
 -11   2   2   61.39    5.90
  10  -2  -2   -0.50    3.50
  10  -2  -2    4.30    2.60
 -10  -2   2    1.30    1.50
  10  -2  -2    1.30    3.30
 -10   2   2    2.60    2.00
 -10   2   2    5.10    2.60
  10   2  -2    4.70    1.60
  10   2  -2    3.10    2.20
 -10   2   2    4.60    1.30
  10   2  -2    6.50    1.90
   9  -2  -2  218.78   21.50
   9  -2  -2  241.38   22.00
  -9  -2   2  242.48   21.60
   9  -2  -2  246.88   21.80
  -9  -2   2  253.57   21.80
  -9   2   2  242.38   21.20
   9   2  -2  252.07   21.70
  -9   2   2  215.78   22.20
  -9   2   2  209.78   21.90
   9   2  -2  228.98   21.40
   9   2  -2  267.07   21.70
  -8  -2   2  126.69   12.10
   8  -2  -2  136.49   12.20
  -8  -2   2  135.59   12.30
   8  -2  -2  134.59   12.50
   8   2  -2  122.89   12.10
   8   2  -2  134.29   12.00
  -8   2   2  122.89   12.50
  -8   2   2  112.49   12.70
  -8   2   2  134.79   11.80
   8   2  -2  145.09   12.20
  -7  -2   2   44.00    4.20
   7  -2  -2   34.20    4.00
   7  -2  -2   42.00    4.30
  -7  -2   2   36.30    4.00
  -7  -2   2   37.00    3.90
   7  -2  -2   40.20    4.00
  -7   2   2   43.20    4.60
   7   2  -2   39.50    4.00
  -7   2   2   38.40    3.60
   7   2  -2   40.10    4.00
  -7   2   2   32.60    4.60
  -6  -2   2   33.40    3.80
   6  -2  -2   42.20    4.20
  -6  -2   2   39.60    4.00
  -6  -2   2   35.00    3.90
   6  -2  -2   42.70    3.80
  -6   2   2   34.50    4.30
   6   2  -2   39.80    4.60
  -6   2   2   39.90    3.60
  -6   2   2   33.30    4.50
  -6   2   2   40.00    3.90
   6   2  -2   42.10    4.00
   6   2  -2   40.40    3.90
   6   2  -2   39.60    3.80
   6   2  -2   36.70    4.00
   5  -2  -2   56.59    4.90
  -5  -2   2   45.20    5.10
  -5  -2   2   53.99    5.00
   5  -2  -2   54.29    5.20
   5  -2  -2   61.59    5.40
  -5  -2   2   49.80    5.00
   5  -2  -2   53.29    5.30
  -5   2   2   51.59    4.90
   5   2  -2   47.10    5.00
   5   2  -2   56.39    4.90
  -5   2   2   44.40    5.30
  -5   2   2   60.19    5.20
   5   2  -2   52.49    5.00
   5   2  -2   45.80    5.20
  -4  -2   2  764.82   65.59
   4  -2  -2  803.22   65.69
   4  -2  -2  764.12   66.19
   4  -2  -2  755.12   65.79
   4   2  -2  773.32   65.59
  -4   2   2  663.13   65.99
   4   2  -2  794.02   65.59
   4   2  -2  802.92   65.69
  -4   2   2  714.43   65.59
   4   2  -2  720.03   65.99
  -4   2   2  693.03   65.89
   4   2  -2  700.63   65.69
  -3  -2   2  509.25   41.70
   3  -2  -2  514.65   41.80
   3  -2  -2  448.86   41.90
  -3  -2   2  499.85   42.10
   3  -2  -2  426.56   42.00
   3   2  -2  519.85   41.90
   3   2  -2  455.35   42.00
  -3   2   2  446.06   42.10
   3   2  -2  470.05   41.70
  -3   2   2  424.06   41.90
   3   2  -2  492.05   41.60
   3   2  -2  455.15   41.90
   3   2  -2  488.95   41.90
   2  -2  -2 7527.15  658.93
  -1  -2   2   12.70    1.90
   1  -2  -2   12.90    1.50
  -1  -2   2   11.00    1.20
   1  -2  -2    9.40    1.40
   1  -2  -2   13.70    1.80
  -1  -2   2    9.60    1.60
   1  -2  -2   14.90    1.40
   1  -2  -2    9.90    1.30
   1   2  -2    9.30    1.60
  -1   2   2   12.40    1.30
  -1   2   2    9.50    1.30
   1   2  -2   13.00    1.90
   1   2  -2   10.90    1.20
  -1   2   2   13.80    1.50
  -1   2   2   12.20    1.50
   1   2  -2   10.40    1.80
  -1   2   2   12.70    1.30
  -1   2   2   12.50    1.90
   1   2  -2   10.00    1.70
   0  -2  -2 5257.87  463.25
   0  -2  -2 5208.68  462.85
   0  -2   2 5444.35  463.25
   0   2   2 5162.38  462.95
   0   2  -2 5570.74  463.15
   0   2  -2 5087.89  463.15
  -1  -2  -2  196.88   16.40
  -1  -2  -2  163.68   16.70
   1  -2   2  192.28   16.90
   1  -2   2  164.78   16.80
   1  -2   2  189.38   16.90
  -1  -2  -2  200.78   17.10
   1  -2   2  181.78   16.90
  -1  -2  -2  192.78   16.60
  -1  -2  -2  176.18   16.60
  -1  -2  -2  209.68   16.60
  -1   2  -2  185.68   16.90
  -1   2  -2  167.98   16.80
  -1   2  -2  211.58   16.60
  -1   2  -2  185.68   16.80
   1   2   2  179.38   16.60
   1   2   2  171.88   16.50
   1   2   2  189.68   16.70
  -1   2  -2  192.58   16.80
   2  -2   2   89.69    7.20
  -2  -2  -2   84.79    7.20
  -2  -2  -2   77.19    7.20
   2  -2   2   77.09    7.40
  -2  -2  -2   77.49    7.00
   2  -2   2   82.39    7.50
   2  -2   2   69.69    7.50
  -2  -2  -2   72.49    7.30
   2  -2   2   87.89    6.90
  -2   2  -2   81.09    7.20
  -2   2  -2   71.09    7.40
   2   2   2   78.29    7.10
  -2   2  -2   81.29    7.40
   2   2   2   70.59    7.20
  -2   2  -2   75.49    7.50
   2   2   2   67.79    7.30
  -2   2  -2   80.39    7.40
  -2   2  -2   72.39    7.00
   3  -2   2 1580.34  146.09
  -3  -2  -2 1642.94  145.89
   3  -2   2 1811.12  145.59
  -3  -2  -2 1771.42  145.79
  -3  -2  -2 1587.64  145.79
  -3  -2  -2 1739.33  145.69
  -3  -2  -2 1585.34  145.79
   3  -2   2 1718.53  146.09
   3  -2   2 1697.43  146.09
   3   2   2 1649.73  145.69
   3   2   2 1579.14  145.89
   3   2   2 1837.52  145.89
  -3   2  -2 1533.95  145.89
  -3   2  -2 1614.94  145.69
  -3   2  -2 1725.53  145.89
  -3   2  -2 1508.25  145.99
  -4  -2  -2   10.20    1.70
   4  -2   2   12.50    2.70
  -4  -2  -2   10.70    1.90
   4  -2   2   14.80    2.40
  -4  -2  -2   11.60    1.90
   4  -2   2   18.40    2.60
   4  -2   2   13.70    1.60
  -4  -2  -2   12.10    1.80
  -4   2  -2    9.50    2.40
   4   2   2   15.60    2.10
   4   2   2   18.60    2.60
   4   2   2   11.30    1.80
  -4   2  -2   12.50    1.70
  -4   2  -2   14.50    1.90
   4   2   2   17.10    2.10
  -4   2  -2   13.00    2.30
   5  -2   2  109.29   10.50
  -5  -2  -2  113.59   10.20
  -5  -2  -2  109.69   10.10
   5  -2   2   98.29   10.70
   5  -2   2  111.29   10.60
   5  -2   2  101.29   10.10
  -5  -2  -2  108.39   10.30
  -5   2  -2  116.39   10.40
   5   2   2  116.99   10.40
   5   2   2   95.69   10.40
  -5   2  -2  120.89   10.40
  -5   2  -2  113.79   10.10
  -6  -2  -2  167.28   13.70
   6  -2   2  145.79   14.00
   6  -2   2  159.68   13.50
  -6  -2  -2  153.38   13.50
  -6  -2  -2  131.39   13.40
   6  -2   2  142.79   14.00
   6  -2   2  131.19   14.00
   6   2   2  157.08   13.80
  -6   2  -2  138.39   13.70
  -6   2  -2  149.19   13.70
  -7  -2  -2   37.70    4.00
   7  -2   2   32.50    4.90
   7  -2   2   31.80    4.40
   7  -2   2   27.40    4.30
  -7  -2  -2   32.80    3.60
   7   2   2   39.00    4.60
   7   2   2   33.00    4.20
   7   2   2   36.40    4.80
  -7   2  -2   31.30    4.10
  -7   2  -2   33.30    3.80
  -8  -2  -2   -1.30    1.30
   8  -2   2    2.10    2.00
   8  -2   2   -0.60    1.80
  -8  -2  -2   -0.50    1.10
   8  -2   2    1.60    2.50
  -8   2  -2   -1.00    1.50
   8   2   2    1.60    2.10
  -8   2  -2    1.50    1.30
   8   2   2   -2.50    2.30
   8   2   2   -1.80    1.70
   9  -2   2    9.00    2.90
   9  -2   2    7.90    3.40
  -9  -2  -2   15.30    3.80
  -9  -2  -2    7.70    2.30
   9  -2   2   12.40    3.20
   9   2   2    6.90    2.90
  -9   2  -2   10.90    2.40
  -9   2  -2    6.10    2.50
   9   2   2    2.50    4.60
   9   2   2   12.80    2.90
 -10  -2  -2    0.00    1.90
 -10  -2  -2   -0.60    1.60
  10  -2   2   -2.60    2.20
  10  -2   2    2.80    2.70
  10  -2   2    2.20    3.30
  10   2   2    6.40    3.70
  10   2   2   -0.10    2.60
  10   2   2    1.80    2.40
 -10   2  -2    0.20    2.10
 -11  -2  -2  199.58   17.10
  11  -2   2  171.38   18.00
  11  -2   2  189.38   17.90
 -11  -2  -2  207.48   17.70
  11   2   2  153.58   17.70
 -11   2  -2  191.98   18.00
  11   2   2  185.48   17.60
 -11   2  -2  151.48   17.20
  12  -2   2   11.20    4.80
 -12  -2  -2   10.00    2.90
  12  -2   2   16.50    4.50
 -12  -2  -2   14.70    3.80
 -12   2  -2    9.70    4.00
  12   2   2    8.00    4.70
 -12   2  -2    2.90    3.40
  12   2   2   10.90    3.90
  12   2   2   20.30    4.40
  13  -2   2   20.10    6.10
 -13  -2  -2   20.80    4.90
 -13  -2  -2   19.00    4.10
  13  -2   2   19.90    4.80
  13  -2   2   14.30    4.80
  13   2   2   21.20    4.90
  13   2   2   12.20    4.50
 -13   2  -2   16.80    4.80
  13   2   2   15.90    5.80
 -13   2  -2   10.80    4.60
 -14  -2  -2   11.90    3.90
 -14  -2  -2    4.90    4.60
  14  -2   2   11.80    4.80
  14  -2   2    9.60    4.30
  14  -2   2    1.50    6.10
  14   2   2    8.10    4.60
  14   2   2    1.60    4.30
 -14   2  -2    7.10    4.80
 -14   2  -2   11.10    4.70
  14   2   2   14.10    7.70
 -14   2  -2   15.20    6.20
 -15  -2  -2   14.10    4.70
  15  -2   2   15.90    5.90
 -15  -2  -2   22.30    9.20
  15  -2   2   11.30    7.30
  15  -2   2    8.60    5.10
 -15   2  -2   14.50    7.80
  15   2   2   14.70    6.70
  15   2   2   10.20    7.10
  15   2   2    6.60    5.10
 -15   2  -2   11.70    5.90
 -15   2  -2    6.70    6.20
  17  -3  -2    7.00    6.00
  17  -3  -2    5.20    5.20
 -17  -3   2    3.00    4.50
 -17  -3   2   -5.80    5.80
 -17   3   2    0.90    6.60
 -17   3   2    2.20    6.90
  17   3  -2    3.20    5.60
  17   3  -2   -1.80    6.00
  17   3  -2    5.40   16.10
 -16  -3   2   -3.50    3.70
  16  -3  -2    2.30    5.10
  16  -3  -2    5.30    4.60
 -16  -3   2    5.00    4.60
 -16   3   2    0.00    5.50
 -16   3   2   15.50    6.10
  16   3  -2    1.80    6.00
  16   3  -2    4.50    5.10
  16   3  -2   -3.20    5.20
  15  -3  -2    8.60    4.40
 -15  -3   2    6.30    3.40
 -15  -3   2    6.00    4.10
  15  -3  -2    6.90    4.70
 -15   3   2    6.50    5.00
  15   3  -2   20.30    5.50
 -15   3   2   10.30    5.10
  15   3  -2    5.90    5.40
  15   3  -2    1.80    4.50
 -15   3   2    4.20    6.10
  14  -3  -2   71.09    8.70
 -14  -3   2   72.49    8.40
  14  -3  -2   66.99    9.60
  14  -3  -2   64.49    8.90
  14   3  -2   74.29    8.80
  14   3  -2   62.89    8.90
 -14   3   2   77.09    9.00
 -14   3   2   64.99    9.30
 -14   3   2   59.49    9.50
  14   3  -2   65.09    9.40
  13  -3  -2   14.10    3.90
 -13  -3   2   10.10    3.40
  13  -3  -2    9.90    4.20
 -13  -3   2   11.00    3.00
  13  -3  -2   11.40    4.00
 -13   3   2    8.30    4.30
 -13   3   2   16.30    3.70
 -13   3   2    5.90    3.90
  13   3  -2   18.00    4.40
  13   3  -2   17.10    3.90
  13   3  -2   15.60    3.90
 -12  -3   2  103.99   10.00
  12  -3  -2   79.49   10.60
 -12  -3   2  100.29    9.50
  12  -3  -2   82.69    9.70
  12  -3  -2   84.89   10.00
  12   3  -2  105.49   10.10
 -12   3   2   69.99   10.40
  12   3  -2  100.49    9.50
 -12   3   2   83.89   10.30
 -12   3   2   94.29    9.00
  12   3  -2  104.79    9.90
 -11  -3   2    1.00    1.50
  11  -3  -2    0.30    2.90
 -11  -3   2    4.20    2.20
  11  -3  -2   -1.40    2.30
 -11   3   2    1.80    2.60
 -11   3   2   -1.30    2.50
  11   3  -2    0.10    1.90
  11   3  -2    2.50    2.00
 -10  -3   2    1.90    1.50
  10  -3  -2    2.20    2.30
  10  -3  -2    0.90    2.60
  10  -3  -2    3.00    2.00
  10   3  -2   -0.40    1.70
  10   3  -2    3.90    1.60
 -10   3   2   -0.50    1.00
  10   3  -2    1.10    1.60
 -10   3   2    0.10    2.20
 -10   3   2   -1.30    2.20
   9  -3  -2  155.78   15.40
  -9  -3   2  176.78   15.50
   9  -3  -2  157.98   16.00
  -9  -3   2  183.58   15.70
   9  -3  -2  166.48   15.70
  -9   3   2  182.38   15.00
  -9   3   2  146.89   16.00
  -9   3   2  147.59   16.80
   9   3  -2  171.38   15.40
   9   3  -2  179.48   15.60
  -8  -3   2  193.18   17.40
   8  -3  -2  193.98   17.80
  -8  -3   2  197.08   17.50
   8  -3  -2  169.18   17.30
   8  -3  -2  213.48   17.60
   8   3  -2  198.78   17.50
  -8   3   2  166.38   18.20
   8   3  -2  196.78   17.40
   8   3  -2  205.38   17.50
  -8   3   2  178.38   18.00
  -8   3   2  194.88   17.00
   7  -3  -2  114.29    9.80
   7  -3  -2  118.69   10.20
  -7  -3   2   96.39    9.70
   7   3  -2   94.89    9.70
   7   3  -2   97.59    9.60
  -7   3   2   92.29   10.20
   7   3  -2  118.49    9.80
  -7   3   2   95.89   10.50
  -7   3   2  110.99    9.60
  -6  -3   2   48.70    4.40
   6  -3  -2   50.49    4.40
  -6  -3   2   41.80    4.40
   6  -3  -2   52.39    4.90
   6   3  -2   32.60    5.00
   6   3  -2   46.10    4.50
  -6   3   2   36.90    5.10
  -6   3   2   43.60    4.40
   6   3  -2   41.50    4.40
  -6   3   2   44.00    5.10
   6   3  -2   45.60    4.50
   5  -3  -2   98.29    9.10
   5  -3  -2   78.99    9.10
   5  -3  -2  109.79    9.10
  -5  -3   2  103.79    8.80
  -5  -3   2  100.89    8.80
   5   3  -2   87.69    8.80
   5   3  -2   85.79    8.90
  -5   3   2   83.39    9.20
   5   3  -2  105.59    8.90
  -5   3   2   93.69    8.90
  -5   3   2   83.89    9.40
   5   3  -2  102.79    8.80
  -5   3   2  102.99    8.70
   4  -3  -2 2248.88  213.38
  -4  -3   2 2424.26  213.08
  -4  -3   2 2564.64  213.48
  -4  -3   2 2739.13  213.08
   4  -3  -2 2696.23  213.28
   4  -3  -2 2314.27  213.48
   4   3  -2 2240.28  213.28
   4   3  -2 2599.04  213.28
   4   3  -2 2428.26  213.08
  -4   3   2 2399.56  212.98
  -4   3   2 2240.58  213.68
   4   3  -2 2209.98  213.48
   4   3  -2 2332.37  213.18
  -4   3   2 2597.54  213.18
   2  -3  -2 6835.12  567.94
  -2  -3   2 6267.67  567.64
  -2  -3   2 6624.64  568.14
   2  -3  -2 6021.50  568.14
  -2   3   2 6438.86  568.24
   2   3  -2 6561.04  568.14
  -2   3   2 6756.22  567.94
   2   3  -2 6380.96  568.04
   1  -3  -2 1117.79   90.99
   1  -3  -2 1024.90   90.99
  -1  -3   2 1031.70   91.49
   1  -3  -2  994.80   91.59
   1  -3  -2 1031.00   91.29
  -1  -3   2  983.30   91.39
   1  -3  -2 1040.50   91.29
  -1  -3   2 1072.89   91.49
  -1  -3   2  973.90   90.99
  -1  -3   2 1008.80   90.99
   1   3  -2  989.30   91.29
  -1   3   2 1126.69   90.99
   1   3  -2 1041.70   91.09
  -1   3   2 1020.00   91.29
  -1   3   2 1088.79   91.39
  -1   3   2 1069.39   90.99
   1   3  -2 1002.20   90.99
   1   3  -2 1061.49   91.49
   1   3  -2  973.20   91.39
   1   3  -2 1049.79   91.49
  -1   3   2 1101.99   91.69
   0  -3   2 3199.28  282.07
   0  -3  -2 3189.28  281.87
   0  -3  -2 2979.60  281.67
   0  -3   2 3403.46  282.17
   0  -3   2 3270.07  282.07
   0  -3  -2 3367.26  281.57
   0  -3  -2 3308.47  281.67
   0  -3  -2 3128.89  282.17
   0   3   2 3272.37  282.27
   0   3  -2 3274.77  282.07
   0   3   2 3075.09  281.87
   0   3  -2 3385.76  282.07
   0   3   2 3294.87  281.77
   0   3  -2 2976.60  281.77
   0   3  -2 3152.38  282.07
   0   3   2 3305.87  281.77
   0   3  -2 3112.09  281.67
  -1  -3  -2  287.87   26.60
  -1  -3  -2  290.77   26.90
   1  -3   2  307.77   26.80
   1  -3   2  297.27   26.80
  -1  -3  -2  293.37   26.40
   1  -3   2  297.27   26.30
   1  -3   2  303.67   26.30
  -1  -3  -2  332.47   26.40
   1  -3   2  339.07   26.90
  -1   3  -2  323.47   26.80
   1   3   2  266.77   26.50
  -1   3  -2  322.57   26.70
  -1   3  -2  284.87   26.80
  -1   3  -2  264.47   26.70
   1   3   2  292.37   26.50
  -1   3  -2  305.17   26.60
   1   3   2  274.37   26.50
   2  -3   2   20.40    2.60
  -2  -3  -2   14.30    1.90
  -2  -3  -2   15.70    1.50
  -2  -3  -2   17.80    1.80
  -2  -3  -2   16.80    1.90
  -2  -3  -2   16.80    2.10
   2  -3   2   16.90    1.90
   2  -3   2   17.70    2.50
   2  -3   2   12.30    2.30
   2  -3   2   17.60    2.20
   2  -3   2   13.90    1.60
  -2  -3  -2   20.80    2.70
  -2   3  -2   23.50    2.80
  -2   3  -2   16.50    1.70
  -2   3  -2   20.30    2.20
   2   3   2   10.60    2.10
  -2   3  -2   16.80    2.60
   2   3   2   12.70    1.90
  -2   3  -2   17.20    2.30
  -2   3  -2   15.40    2.00
   2   3   2   15.20    1.90
   2   3   2   16.70    1.60
  -3  -3  -2   29.10    3.20
   3  -3   2   29.40    3.80
  -3  -3  -2   31.00    3.20
  -3  -3  -2   34.60    3.00
   3  -3   2   30.80    3.60
  -3   3  -2   33.60    3.80
   3   3   2   29.80    3.00
  -3   3  -2   30.20    3.50
   3   3   2   30.90    3.30
  -3   3  -2   35.40    3.90
   3   3   2   26.00    3.40
  -3   3  -2   32.90    3.40
   3   3   2   29.60    3.40
  -3   3  -2   30.10    3.20
   4  -3   2   19.50    3.20
  -4  -3  -2   27.90    2.70
   4  -3   2   27.10    3.70
  -4  -3  -2   23.10    2.90
   4  -3   2   24.90    3.20
  -4  -3  -2   29.50    3.10
  -4   3  -2   23.10    2.90
   4   3   2   27.80    2.90
   4   3   2   24.50    3.10
  -4   3  -2   26.70    3.60
  -4   3  -2   32.10    3.30
  -4   3  -2   27.30    3.60
   4   3   2   21.40    3.10
   5  -3   2   65.19    6.40
   5  -3   2   57.09    6.30
  -5  -3  -2   54.79    5.70
   5  -3   2   57.49    6.50
  -5  -3  -2   66.09    6.00
  -5  -3  -2   59.39    6.00
  -5   3  -2   56.59    6.00
   5   3   2   61.19    5.90
   5   3   2   73.79    6.20
  -5   3  -2   57.59    6.80
  -5   3  -2   59.29    6.30
  -5   3  -2   66.79    6.30
   5   3   2   50.99    6.20
  -6  -3  -2  121.49   10.40
  -6  -3  -2  108.19   10.10
   6  -3   2  118.69   10.00
   6  -3   2  106.19   10.70
   6  -3   2   93.59   10.50
   6  -3   2   91.49   10.70
  -6   3  -2  102.19   10.80
   6   3   2   96.59   10.50
   6   3   2  119.79   10.40
   6   3   2  107.29   10.20
  -6   3  -2  116.59   10.60
  -6   3  -2  111.79   10.30
   7  -3   2   70.89    7.30
  -7  -3  -2   65.99    6.60
  -7  -3  -2   77.49    6.90
   7  -3   2   62.99    7.20
   7  -3   2   62.89    7.60
   7   3   2   56.19    7.00
   7   3   2   63.69    7.00
  -7   3  -2   63.89    6.80
  -7   3  -2   79.89    7.70
  -7   3  -2   65.99    7.10
   7   3   2   64.29    6.80
   8  -3   2   37.50    5.50
   8  -3   2   36.10    5.30
   8  -3   2   34.10    5.40
  -8  -3  -2   46.20    4.60
  -8  -3  -2   40.10    4.30
  -8   3  -2   38.20    4.90
   8   3   2   42.60    5.60
   8   3   2   28.80    4.60
  -8   3  -2   31.40    4.70
   8   3   2   38.90    5.20
   9  -3   2   11.90    3.20
   9  -3   2   12.10    3.50
  -9  -3  -2   10.00    2.50
   9  -3   2   12.50    3.20
  -9  -3  -2   10.70    2.20
   9   3   2    4.50    3.30
   9   3   2   10.20    3.10
  -9   3  -2    6.20    2.70
   9   3   2   10.90    2.90
  -9   3  -2    9.20    3.50
  -9   3  -2   11.70    3.20
 -10  -3  -2   86.69    7.70
  10  -3   2   69.39    8.90
  10  -3   2   64.59    8.20
  10  -3   2   64.59    8.20
 -10   3  -2   54.29    7.80
 -10   3  -2   67.79    8.10
  10   3   2   57.19    8.40
 -10   3  -2   85.39    9.10
  10   3   2   64.59    8.20
  10   3   2   75.89    7.80
  11  -3   2   46.10    6.50
  11  -3   2   37.40    6.30
 -11  -3  -2   41.00    5.50
  11  -3   2   37.40    6.30
 -11  -3  -2   36.90    5.00
 -11   3  -2   36.40    5.70
  11   3   2   26.50    6.10
  11   3   2   47.20    6.00
 -11   3  -2   43.70    6.60
  11   3   2   36.20    6.00
  12  -3   2   94.29   10.50
 -12  -3  -2  101.59   10.10
 -12  -3  -2   88.39    9.40
  12  -3   2   79.89   10.90
  12   3   2   89.69   10.80
 -12   3  -2   86.49   10.60
 -12   3  -2  104.09   11.50
  12   3   2   77.69   11.00
  12   3   2  102.39   10.40
 -12   3  -2   79.89   10.20
  13  -3   2    2.30    3.80
  13  -3   2   10.50    4.20
  13  -3   2   10.10    5.30
 -13  -3  -2    2.90    3.60
 -13   3  -2   14.50    5.70
 -13   3  -2    3.30    4.40
  13   3   2    1.50    3.90
  13   3   2   14.40    5.30
 -13   3  -2    1.50    4.40
  13   3   2    6.70    4.20
  14  -3   2   20.50    5.30
  14  -3   2   15.80    5.30
 -14  -3  -2    7.60    4.90
  14  -3   2   10.20    6.50
 -14  -3  -2   17.50    4.00
 -14   3  -2   12.70    5.50
 -14   3  -2   12.30    5.50
 -14   3  -2   14.70    7.00
  14   3   2   12.00    4.80
  14   3   2   16.20    5.20
  14   3   2    4.70    5.80
 -15  -3  -2   36.60    6.00
 -15  -3  -2   31.30    7.80
  15  -3   2   21.50    6.30
  15  -3   2   28.30    6.80
 -15   3  -2   18.70   11.00
 -15   3  -2   14.40    6.30
 -15   3  -2   25.00    6.90
  15   3   2   33.80    7.50
  15   3   2   27.30    6.80
  15   3   2   28.60    8.00
 -16  -4   2    5.40    3.90
 -16  -4   2    1.60    4.70
  16  -4  -2    4.20    4.90
  16  -4  -2    9.30    4.90
  16   4  -2    5.50    5.70
  16   4  -2    8.20    6.90
 -16   4   2    0.20    5.80
  16   4  -2    4.00    5.10
 -16   4   2   -1.00    5.70
 -15  -4   2    8.70    3.60
  15  -4  -2    8.10    4.20
 -15  -4   2   -1.50    3.70
  15  -4  -2    2.50    4.40
 -15   4   2    7.70    5.10
  15   4  -2    1.00    5.30
  15   4  -2    6.50    5.00
  15   4  -2   -1.40    4.10
 -15   4   2    7.00    5.40
  14  -4  -2   13.50    4.60
  14  -4  -2    4.50    3.90
 -14  -4   2    7.10    2.70
  14   4  -2    5.50    4.60
  14   4  -2   10.10    4.20
 -14   4   2    2.10    4.40
 -14   4   2    2.80    4.20
  14   4  -2    5.40    3.90
 -13  -4   2    2.90    2.50
 -13  -4   2    0.20    2.00
  13  -4  -2    1.20    3.80
  13  -4  -2    1.50    3.10
  13   4  -2   -1.60    2.80
 -13   4   2    5.50    3.20
 -13   4   2    1.70    3.70
 -13   4   2    1.70    3.60
  13   4  -2    8.80    3.40
  13   4  -2    2.00    3.80
  12  -4  -2   67.39    8.90
  12  -4  -2   63.89    8.40
 -12  -4   2   89.99    8.40
  12  -4  -2   71.59    9.50
 -12  -4   2   84.79    8.80
  12   4  -2   95.19    9.00
 -12   4   2   71.59    9.80
 -12   4   2   70.79    8.00
  12   4  -2   94.69    8.70
  12   4  -2   98.29    9.00
 -12   4   2   78.49    9.60
  11  -4  -2   22.50    4.80
 -11  -4   2   28.60    3.90
 -11  -4   2   35.90    4.60
  11  -4  -2   20.80    4.40
  11   4  -2   36.30    4.70
 -11   4   2   31.20    3.20
  11   4  -2   20.60    3.80
 -11   4   2   16.20    4.80
 -11   4   2   33.70    3.90
  11   4  -2   24.10    4.00
 -11   4   2   32.10    5.10
 -10  -4   2   35.70    3.80
 -10  -4   2   38.00    6.40
  10  -4  -2   24.20    4.90
  10  -4  -2   25.00    4.10
  10   4  -2   23.30    3.80
  10   4  -2   26.40    3.90
 -10   4   2   30.60    3.90
  10   4  -2   34.30    4.00
 -10   4   2   30.60    5.40
 -10   4   2   20.70    4.80
 -10   4   2   30.10    3.00
   9  -4  -2   17.70    3.10
   9  -4  -2   12.60    3.40
  -9  -4   2   18.10    2.60
  -9  -4   2   20.30    2.80
   9   4  -2   13.90    2.50
  -9   4   2   17.90    2.40
  -9   4   2    9.40    3.10
   9   4  -2   16.40    2.60
   9   4  -2   15.60    2.60
  -9   4   2   13.70    3.50
   8  -4  -2    6.60    2.70
   8  -4  -2    8.90    2.00
  -8  -4   2    7.80    1.60
  -8  -4   2   10.40    1.80
  -8   4   2    4.30    2.10
  -8   4   2    8.30    2.80
   8   4  -2    6.30    1.70
   8   4  -2   10.50    1.80
   8   4  -2    7.40    1.60
  -7  -4   2   13.30    1.90
   7  -4  -2   15.40    2.80
   7  -4  -2   13.10    2.10
  -7  -4   2   12.80    1.90
  -7   4   2    9.50    2.50
   7   4  -2   11.00    1.90
  -7   4   2    8.00    2.70
   7   4  -2   10.30    1.80
   7   4  -2   10.90    1.80
  -6  -4   2   79.89    7.50
   6  -4  -2   93.09    7.90
   6  -4  -2   83.39    7.40
  -6  -4   2   83.39    7.40
  -6   4   2   69.59    7.90
   6   4  -2   75.39    7.50
   6   4  -2   67.99    8.00
  -6   4   2   78.99    7.30
   6   4  -2   71.49    7.40
  -5  -4   2 1048.70   96.99
  -5  -4   2 1213.28   97.39
  -5  -4   2 1136.29   96.89
   5  -4  -2 1193.78   96.89
   5  -4  -2 1140.69   97.19
   5   4  -2 1020.80   97.19
   5   4  -2  995.90   97.09
  -5   4   2 1154.28   96.79
  -5   4   2 1012.20   97.39
   5   4  -2 1210.58   96.99
  -5   4   2  994.80   97.69
  -4  -4   2   26.50    2.80
   4  -4  -2   31.80    3.40
  -4  -4   2   28.60    2.70
   4  -4  -2   18.20    3.30
  -4  -4   2   23.90    3.10
  -4   4   2   26.00    3.20
   4   4  -2   24.30    3.00
   4   4  -2   28.00    2.90
   4   4  -2   25.00    3.30
   4   4  -2   21.60    2.80
   4   4  -2   21.20    2.70
   4   4  -2   32.80    2.90
  -4   4   2   26.20    2.50
  -4   4   2   31.00    2.90
  -3  -4   2  477.55   43.60
  -3  -4   2  528.85   43.90
   3  -4  -2  494.85   43.80
   3  -4  -2  444.86   43.90
  -3  -4   2  516.05   43.30
  -3  -4   2  519.95   43.50
  -3   4   2  499.05   43.20
  -3   4   2  455.35   44.00
   3   4  -2  482.85   43.60
  -3   4   2  523.05   43.40
   3   4  -2  530.95   43.60
   3   4  -2  490.45   43.80
   3   4  -2  429.46   43.40
  -2  -4   2   16.80    1.80
   2  -4  -2   14.30    1.70
  -2  -4   2   21.20    1.90
   2  -4  -2   18.10    2.50
  -2  -4   2   19.20    2.50
  -2  -4   2   16.10    2.30
   2  -4  -2   18.90    2.00
   2  -4  -2   16.70    2.10
  -2  -4   2   16.90    2.00
   2  -4  -2   15.20    2.90
   2   4  -2   21.90    2.90
  -2   4   2   16.80    1.70
   2   4  -2   16.90    2.20
   2   4  -2   14.80    2.40
   2   4  -2   15.30    1.90
  -2   4   2   20.10    1.90
   2   4  -2   14.70    2.10
  -2   4   2   13.50    2.70
  -2   4   2   18.50    2.30
  -1  -4   2   12.10    1.50
   1  -4  -2   15.10    2.50
  -1  -4   2   17.60    2.20
   1  -4  -2   14.10    2.00
  -1  -4   2   13.90    2.20
   1  -4  -2   13.90    1.60
   1  -4  -2   14.00    1.50
  -1  -4   2   11.70    1.60
   1  -4  -2   16.40    2.00
  -1  -4   2   12.00    2.20
  -1   4   2   12.00    1.90
   1   4  -2   16.80    2.30
   1   4  -2   12.20    1.70
  -1   4   2   14.30    2.40
   1   4  -2   12.20    2.20
   1   4  -2   14.40    2.20
  -1   4   2   13.50    1.40
   1   4  -2   13.40    2.10
   1   4  -2   13.10    1.50
   0  -4   2 1091.49   98.79
   0  -4  -2 1231.38   98.59
   0  -4   2 1136.59   98.69
   0  -4  -2 1110.79   98.59
   0  -4  -2 1073.99   99.29
   0  -4   2 1182.88   99.19
   0  -4  -2 1131.19   98.69
   0  -4   2 1066.99   99.09
   0  -4   2 1205.68   99.29
   0  -4  -2 1152.28   98.99
   0   4  -2 1147.99   99.09
   0   4   2 1171.18   99.39
   0   4   2 1033.60   98.59
   0   4   2 1080.09   99.09
   0   4   2 1141.59   98.69
   0   4  -2 1208.38   99.09
   0   4  -2 1068.09   99.09
   0   4  -2 1060.89   98.89
   0   4  -2 1104.29   98.69
   0   4   2 1110.49   98.69
  -1  -4  -2  259.47   23.00
   1  -4   2  258.17   23.20
   1  -4   2  246.08   22.70
   1  -4   2  257.47   23.20
   1  -4   2  279.57   23.60
   1  -4   2  281.97   22.80
  -1  -4  -2  260.77   22.80
   1  -4   2  289.17   22.90
  -1  -4  -2  242.78   23.40
   1   4   2  256.97   23.00
   1   4   2  236.08   23.00
  -1   4  -2  259.57   23.10
  -1   4  -2  229.78   23.00
  -1   4  -2  240.38   23.20
  -1   4  -2  254.97   23.10
  -2  -4  -2 1276.57  116.69
   2  -4   2 1364.56  116.49
   2  -4   2 1200.98  115.99
  -2  -4  -2 1394.56  116.29
   2  -4   2 1292.17  115.99
   2  -4   2 1345.57  116.49
  -2  -4  -2 1324.77  116.39
   2  -4   2 1393.16  116.59
  -2  -4  -2 1465.15  115.99
  -2  -4  -2 1292.27  116.09
  -2   4  -2 1273.87  116.39
  -2   4  -2 1349.77  115.99
   2   4   2 1234.18  116.19
  -2   4  -2 1433.16  116.39
  -2   4  -2 1295.07  116.49
  -2   4  -2 1370.96  116.49
   2   4   2 1313.37  116.29
  -2   4  -2 1187.08  116.39
   3  -4   2  403.56   35.10
   3  -4   2  415.06   35.20
  -3  -4  -2  406.56   34.60
   3  -4   2  409.96   34.60
  -3  -4  -2  383.26   34.80
  -3  -4  -2  424.86   35.00
  -3   4  -2  359.16   35.30
  -3   4  -2  373.86   35.00
  -3   4  -2  397.56   34.60
  -3   4  -2  380.86   34.90
   3   4   2  385.36   34.40
   3   4   2  375.46   34.70
   3   4   2  343.27   34.90
   3   4   2  413.36   34.50
   4  -4   2  285.77   25.60
  -4  -4  -2  277.07   25.30
  -4  -4  -2  300.27   25.50
  -4  -4  -2  253.27   25.00
   4  -4   2  311.97   25.80
   4  -4   2  276.67   25.70
  -4   4  -2  291.37   25.70
   4   4   2  298.07   25.00
  -4   4  -2  258.47   25.40
  -4   4  -2  266.27   25.20
  -4   4  -2  285.77   25.60
   4   4   2  290.37   25.30
  -5  -4  -2   16.20    2.10
   5  -4   2   21.20    2.10
   5  -4   2   19.30    3.70
   5  -4   2   25.30    3.50
  -5  -4  -2   15.50    2.40
  -5  -4  -2   18.20    2.60
   5  -4   2   17.40    3.00
  -5   4  -2   16.90    3.00
  -5   4  -2   14.80    2.90
   5   4   2   18.10    2.40
   5   4   2   12.20    2.60
   5   4   2   13.20    2.30
  -5   4  -2   14.40    2.40
   6  -4   2   29.90    4.20
   6  -4   2   28.10    4.00
   6  -4   2   28.70    2.90
  -6  -4  -2   22.00    3.20
   6  -4   2   22.90    4.10
  -6  -4  -2   21.30    3.10
   6   4   2   25.30    3.50
  -6   4  -2   23.90    3.80
  -6   4  -2   23.00    3.40
   6   4   2   27.70    3.50
  -6   4  -2   29.80    4.20
   6   4   2   27.00    4.00
  -7  -4  -2   24.00    3.50
   7  -4   2   21.40    4.10
  -7  -4  -2   20.00    2.90
   7  -4   2   23.70    4.00
   7  -4   2   26.10    3.90
  -7  -4  -2   17.90    2.90
   7   4   2   22.80    3.50
  -7   4  -2   18.00    3.40
  -7   4  -2   22.80    3.90
  -7   4  -2   24.20    4.10
   7   4   2   33.70    4.30
   8  -4   2  120.39   12.90
   8  -4   2  135.49   12.90
  -8  -4  -2  149.79   12.40
   8  -4   2  134.39   12.90
   8   4   2  120.39   12.20
  -8   4  -2  133.79   13.00
   8   4   2  142.69   12.50
   8   4   2  114.39   12.50
  -8   4  -2  115.89   12.40
  -8   4  -2  111.99   12.60
  -9  -4  -2   -2.30    1.40
  -9  -4  -2    2.40    1.80
   9  -4   2   -1.30    3.00
   9  -4   2    1.80    2.40
   9  -4   2    4.50    2.50
   9   4   2   -0.30    2.10
  -9   4  -2    2.60    3.10
   9   4   2   -1.50    2.90
  -9   4  -2    2.30    2.40
  -9   4  -2    3.10    2.40
   9   4   2   -0.30    2.20
 -10  -4  -2   10.10    2.20
  10  -4   2    9.80    3.20
  10  -4   2   -0.40    3.70
  10  -4   2    1.00    2.50
 -10   4  -2    4.30    3.00
 -10   4  -2    5.70    3.80
  10   4   2   10.40    2.90
  10   4   2    1.00    3.50
 -10   4  -2    0.40    2.80
  10   4   2    4.50    3.00
  11  -4   2   22.20    4.90
  11  -4   2   16.20    4.20
 -11  -4  -2   26.20    4.20
 -11  -4  -2   26.10    3.80
  11  -4   2   15.70    5.10
 -11   4  -2   13.60    4.10
 -11   4  -2   20.10    4.60
  11   4   2   23.90    5.20
 -11   4  -2   18.20    5.20
  11   4   2   16.10    4.40
 -12  -4  -2   13.30    3.70
 -12  -4  -2    9.50    2.80
  12  -4   2    7.10    5.00
  12   4   2   18.90    5.80
 -12   4  -2    4.50    4.00
  12   4   2    6.40    4.10
  12   4   2   13.60    3.90
 -12   4  -2    8.60    3.80
 -12   4  -2   15.90    4.90
 -13  -4  -2    8.00    3.40
  13  -4   2   18.40    5.00
  13  -4   2   18.30    4.60
 -13  -4  -2   13.40    4.30
  13  -4   2   17.10    5.70
 -13   4  -2   17.30    5.60
 -13   4  -2   14.60    5.30
  13   4   2    6.50    4.50
 -13   4  -2   10.60    4.80
  13   4   2   14.90    4.70
 -14  -4  -2   44.80    7.00
  14  -4   2   35.90    6.80
  14  -4   2   33.10    6.90
 -14  -4  -2   32.40    5.70
  14  -4   2   34.70    7.50
  14   4   2   47.60    6.90
 -14   4  -2   18.30    6.70
  14   4   2   43.10    7.50
  14   4   2   39.30    7.80
 -14   4  -2   24.60    6.90
 -14   4  -2   32.30    8.00
 -15  -4  -2   11.20    4.60
  15  -4   2   21.50    6.10
 -15  -4  -2   16.60    5.90
  15  -4   2    7.80    6.00
 -15   4  -2    1.20    6.60
 -15   4  -2    5.10    6.60
  15   4   2    7.30    5.50
  15   4   2   16.50    7.50
  16  -5  -2   -0.20    4.80
 -16  -5   2    6.60    3.90
 -16  -5   2   -8.80    4.20
  16  -5  -2    5.90    4.70
  16   5  -2   -4.80    6.60
 -16   5   2   -0.10    6.20
  16   5  -2   -4.50    5.20
  16   5  -2    1.90    6.90
 -16   5   2   -4.70    6.00
 -15  -5   2   -1.00    2.90
  15  -5  -2    7.30    4.60
  15  -5  -2    3.40    4.10
 -15  -5   2    4.00    3.60
 -15   5   2   -3.00    5.20
  15   5  -2   -1.80    5.30
 -15   5   2   -5.90    5.20
  15   5  -2    0.00    5.00
  15   5  -2    0.40    4.40
  14  -5  -2    9.40    4.50
  14  -5  -2    9.80    4.10
 -14  -5   2   11.40    3.30
 -14  -5   2    4.80    4.70
  14   5  -2   11.00    4.40
 -14   5   2    2.00    4.80
 -14   5   2    4.40    4.70
  14   5  -2    4.50    4.00
  14   5  -2    2.50    4.70
 -13  -5   2  173.28   16.70
  13  -5  -2  170.38   19.80
  13  -5  -2  162.08   17.20
 -13  -5   2  178.18   17.10
  13   5  -2  166.08   18.10
  13   5  -2  194.78   17.00
 -13   5   2  154.08   17.80
  13   5  -2  188.68   17.30
  12  -5  -2   35.70    6.10
 -12  -5   2   39.70    5.10
  12  -5  -2   23.60    4.80
 -12  -5   2   31.60    4.40
  12   5  -2   26.90    4.60
  12   5  -2   31.40    4.60
 -12   5   2   22.80    5.90
 -12   5   2   22.50    5.10
  12   5  -2   40.10    5.30
  11  -5  -2   -3.50    2.80
 -11  -5   2   -0.50    1.80
 -11  -5   2   -1.70    1.60
  11  -5  -2   -1.30    2.20
 -11   5   2    4.20    3.10
  11   5  -2    2.20    2.10
  11   5  -2    0.10    2.20
  11   5  -2    0.90    2.10
 -11   5   2    2.80    3.40
 -10  -5   2    2.80    1.80
 -10  -5   2    1.60    1.40
  10  -5  -2    2.70    2.30
  10  -5  -2    0.10    2.80
 -10   5   2    3.70    3.10
  10   5  -2   -1.00    1.70
  10   5  -2    2.40    1.90
  10   5  -2    2.50    1.90
 -10   5   2    2.20    3.70
  -9  -5   2    2.40    1.30
   9  -5  -2    2.30    2.60
  -9  -5   2    0.30    1.30
   9  -5  -2    2.10    1.90
   9   5  -2    0.30    1.40
   9   5  -2    1.20    1.60
   9   5  -2    1.50    1.40
  -9   5   2    5.60    2.70
  -9   5   2    1.10    2.60
   8  -5  -2   46.60    5.60
   8  -5  -2   51.59    6.30
  -8  -5   2   60.99    5.50
  -8  -5   2   50.49    5.40
   8   5  -2   55.19    5.40
   8   5  -2   60.29    5.50
  -8   5   2   47.00    6.70
  -8   5   2   47.00    6.20
   8   5  -2   46.50    5.30
  -7  -5   2  561.74   43.50
   7  -5  -2  452.05   43.40
   7  -5  -2  448.76   43.70
   7   5  -2  459.45   43.30
  -7   5   2  501.95   44.00
  -7   5   2  458.85   44.40
   7   5  -2  565.74   43.40
   7   5  -2  452.15   44.20
  -6  -5   2 2506.15  197.98
   6  -5  -2 2119.69  198.08
  -6  -5   2 2391.16  197.88
   6  -5  -2 2049.20  197.68
  -6   5   2 2177.98  198.78
   6   5  -2 2174.08  197.78
  -6   5   2 2564.54  197.58
   6   5  -2 2014.70  198.18
  -6   5   2 2283.17  198.28
   5  -5  -2    6.40    1.40
  -5  -5   2    6.70    1.40
   5  -5  -2    7.10    2.10
  -5   5   2    5.20    2.40
   5   5  -2    7.80    1.30
   5   5  -2    4.70    1.40
   5   5  -2    7.80    1.40
   5   5  -2    6.40    1.90
  -5   5   2    8.60    1.20
  -5   5   2    5.90    1.90
  -4  -5   2  504.45   42.00
  -4  -5   2  472.85   41.60
   4  -5  -2  446.96   41.80
   4  -5  -2  440.86   41.40
  -4  -5   2  498.75   41.80
   4  -5  -2  436.46   41.30
  -4  -5   2  501.55   41.50
  -4   5   2  431.96   42.30
   4   5  -2  415.86   41.50
   4   5  -2  455.75   41.90
  -4   5   2  503.55   41.20
  -4   5   2  521.25   41.30
  -4   5   2  440.86   41.50
  -4   5   2  494.75   41.90
   3  -5  -2  404.36   41.60
  -3  -5   2  489.25   41.20
   3  -5  -2  406.46   41.80
  -3  -5   2  444.36   41.30
   3  -5  -2  472.95   41.60
   3  -5  -2  487.25   41.50
  -3  -5   2  485.55   41.80
  -3  -5   2  465.95   41.30
  -3   5   2  497.05   41.00
  -3   5   2  500.45   41.60
   3   5  -2  501.35   41.50
   3   5  -2  438.86   41.20
   3   5  -2  445.26   41.60
  -3   5   2  480.05   41.20
   3   5  -2  468.95   41.60
  -2  -5   2    2.40    1.10
   2  -5  -2    1.90    1.50
  -2  -5   2    0.20    0.80
  -2  -5   2    2.90    1.20
   2  -5  -2    0.90    0.60
   2  -5  -2    0.30    0.80
  -2  -5   2    0.40    1.10
  -2  -5   2    1.10    0.60
   2  -5  -2    0.00    1.10
  -2  -5   2    1.60    0.70
   2  -5  -2    3.60    1.00
  -2   5   2    0.90    0.40
  -2   5   2    1.10    0.60
   2   5  -2    1.00    1.00
  -2   5   2    0.60    0.90
   2   5  -2   -0.30    0.80
  -2   5   2    0.40    1.20
   2   5  -2    0.10    0.60
   2   5  -2    0.20    1.10
   2   5  -2    0.60    0.90
   2   5  -2    6.10    1.90
   1  -5  -2  507.45   44.30
   1  -5  -2  505.95   44.20
  -1  -5   2  515.45   44.80
  -1  -5   2  524.05   44.30
  -1  -5   2  458.25   44.40
   1  -5  -2  524.35   44.70
   1  -5  -2  464.15   44.90
   1  -5  -2  522.05   44.60
  -1  -5   2  490.15   44.80
   1   5  -2  455.15   44.50
   1   5  -2  547.15   44.80
  -1   5   2  504.75   44.60
  -1   5   2  523.65   44.20
   1   5  -2  522.55   44.70
   1   5  -2  442.66   44.60
   1   5  -2  541.65   44.50
   1   5  -2  485.35   44.30
  -1   5   2  504.45   44.20
   0  -5   2  188.58   18.60
   0  -5   2  221.38   18.70
   0  -5  -2  209.08   18.10
   0  -5  -2  209.68   18.50
   0  -5  -2  206.08   18.90
   0  -5   2  199.68   18.10
   0  -5   2  184.48   18.20
   0  -5   2  228.98   19.10
   0   5   2  191.38   18.40
   0   5  -2  189.68   18.40
   0   5   2  202.38   17.90
   0   5  -2  191.78   18.20
   0   5  -2  200.98   18.40
   0   5  -2  190.08   18.60
   0   5  -2  219.08   18.50
   0   5  -2  212.18   18.50
   0   5   2  231.48   19.10
  -1  -5  -2  406.06   33.40
   1  -5   2  407.76   33.80
  -1  -5  -2  331.67   34.00
   1  -5   2  418.06   34.20
  -1  -5  -2  377.46   33.60
  -1  -5  -2  347.67   34.20
   1  -5   2  371.76   33.50
   1  -5   2  381.06   34.10
   1  -5   2  383.36   34.00
  -1   5  -2  351.46   34.00
  -1   5  -2  408.26   34.00
  -1   5  -2  344.37   33.90
  -1   5  -2  385.16   33.60
  -1   5  -2  393.36   33.90
   1   5   2  370.86   33.60
   1   5   2  393.26   34.40
  -2  -5  -2   50.09    5.30
   2  -5   2   61.89    5.80
   2  -5   2   58.09    6.00
  -2  -5  -2   45.10    5.90
  -2  -5  -2   45.10    5.50
  -2  -5  -2   56.79    5.00
   2  -5   2   63.99    5.40
   2  -5   2   52.39    5.20
   2  -5   2   57.19    5.60
   2  -5   2   56.69    5.10
   2   5   2   49.70    5.20
  -2   5  -2   57.49    5.80
  -2   5  -2   54.09    6.00
   2   5   2   46.60    5.20
  -2   5  -2   56.59    6.10
   3  -5   2   75.59    7.00
  -3  -5  -2   72.19    6.80
   3  -5   2   80.89    7.10
   3  -5   2   76.69    6.90
   3  -5   2   72.19    7.60
  -3  -5  -2   76.89    7.10
  -3  -5  -2   75.69    7.30
   3  -5   2   78.69    7.50
   3  -5   2   74.39    7.40
  -3   5  -2   73.49    7.20
   3   5   2   62.69    6.90
  -3   5  -2   66.89    7.40
  -3   5  -2   71.09    7.50
   3   5   2   72.29    7.10
  -3   5  -2   69.69    7.60
  -3   5  -2   74.19    6.90
   4  -5   2    7.70    1.40
   4  -5   2    7.00    2.00
  -4  -5  -2    7.30    1.50
   4  -5   2    8.80    2.10
  -4  -5  -2    5.90    1.60
  -4   5  -2    6.10    2.00
   4   5   2    6.90    1.60
   4   5   2    4.60    1.60
  -4   5  -2    4.90    1.40
  -4   5  -2    8.70    2.00
   4   5   2    6.80    1.10
   4   5   2    7.40    1.30
  -4   5  -2    9.80    2.30
  -5  -5  -2   61.39    6.10
  -5  -5  -2   61.09    6.20
   5  -5   2   64.89    6.60
  -5  -5  -2   54.09    5.70
   5  -5   2   60.89    6.60
   5   5   2   56.59    5.70
  -5   5  -2   59.09    6.30
  -5   5  -2   48.90    6.50
   5   5   2   62.39    5.90
   5   5   2   66.69    6.20
  -5   5  -2   71.49    6.70
  -5   5  -2   61.49    6.60
  -6  -5  -2   80.89    7.10
  -6  -5  -2   67.79    6.80
   6  -5   2   76.69    6.50
  -6  -5  -2   57.49    6.50
   6  -5   2   68.49    7.30
   6  -5   2   76.09    7.50
  -6   5  -2   67.09    6.90
  -6   5  -2   66.19    7.40
   6   5   2   53.49    7.00
  -6   5  -2   72.59    7.50
   6   5   2   62.89    6.80
   6   5   2   65.59    6.60
  -7  -5  -2  116.49   11.50
  -7  -5  -2  141.09   12.30
   7  -5   2  131.29   12.30
   7  -5   2  126.19   12.30
   7  -5   2  113.69   12.40
  -7  -5  -2  128.79   11.80
  -7   5  -2  118.59   12.30
   7   5   2  136.79   11.90
   7   5   2  119.59   11.50
  -7   5  -2  114.09   11.90
  -7   5  -2  103.29   12.70
   8  -5   2   70.69    7.80
  -8  -5  -2   75.89    7.10
   8  -5   2   62.59    8.10
   8  -5   2   78.19    7.90
  -8   5  -2   60.49    7.40
  -8   5  -2   57.69    7.70
   8   5   2   73.99    7.50
  -8   5  -2   72.49    8.00
   8   5   2   51.99    7.40
   8   5   2   62.69    6.90
  -9  -5  -2   35.60    4.00
   9  -5   2   18.30    4.70
  -9  -5  -2   33.20    4.20
   9  -5   2   28.20    4.70
   9  -5   2   22.00    4.60
   9   5   2   37.50    4.50
   9   5   2   29.20    4.70
  -9   5  -2   19.20    4.50
  -9   5  -2   29.70    4.90
  -9   5  -2   23.20    4.30
   9   5   2   20.30    4.50
  10  -5   2   34.50    6.20
 -10  -5  -2   50.29    5.30
  10  -5   2   36.90    6.10
 -10  -5  -2   51.39    5.80
  10  -5   2   47.40    6.20
 -10   5  -2   31.80    6.20
 -10   5  -2   45.00    6.50
  10   5   2   43.40    6.30
  10   5   2   33.40    6.10
 -10   5  -2   36.10    5.80
  10   5   2   46.80    5.70
  11  -5   2   -5.80    4.00
 -11  -5  -2    3.80    2.70
  11  -5   2    2.60    3.00
  11  -5   2    2.80    3.20
 -11  -5  -2    4.40    2.20
  11   5   2    2.80    2.80
 -11   5  -2   -4.00    3.90
  11   5   2    1.10    3.20
 -11   5  -2    5.30    3.60
  11   5   2    0.00    4.20
 -11   5  -2    1.40    3.30
 -12  -5  -2    5.50    3.20
 -12  -5  -2    6.10    3.40
  12  -5   2   10.70    3.90
  12   5   2    7.70    5.00
  12   5   2   10.60    4.30
 -12   5  -2   16.30    5.40
 -12   5  -2   -2.20    3.90
 -12   5  -2    4.10    4.20
  12   5   2    8.30    3.80
 -13  -5  -2   -0.60    2.80
  13  -5   2   -1.50    4.00
  13  -5   2    0.60    3.80
 -13  -5  -2    1.70    3.50
  13   5   2    4.30    4.00
 -13   5  -2   -4.80    4.40
  13   5   2    3.50    4.30
 -13   5  -2   -3.20    5.30
  13   5   2    4.10    6.00
 -13   5  -2    1.30    5.00
  14  -5   2    8.90    4.70
 -14  -5  -2    6.90    4.40
  14  -5   2    0.40    4.60
 -14  -5  -2    4.40    3.60
  14   5   2    4.20    6.40
  14   5   2   -1.20    4.60
 -14   5  -2    8.50    5.30
  14   5   2    7.00    4.90
 -14   5  -2    3.30    7.60
 -14   5  -2   -4.30    5.90
  16  -6  -2    8.20    5.00
 -16  -6   2    2.40    4.40
 -16  -6   2    5.00    3.80
  16  -6  -2   -1.00    4.80
  16   6  -2    5.40    6.90
  16   6  -2   -9.10    9.30
 -16   6   2    1.80    6.40
  15  -6  -2   27.10    6.50
 -15  -6   2   32.00    5.90
 -15  -6   2   36.90    5.60
  15  -6  -2   26.40    5.90
  15   6  -2   23.60    6.60
 -15   6   2   18.00    6.90
  15   6  -2   38.90    6.90
  15   6  -2   28.70    7.10
 -15   6   2   21.90    6.80
  14  -6  -2   15.20    5.00
 -14  -6   2   22.80    4.10
 -14  -6   2   20.70    4.60
  14  -6  -2   20.90    5.00
  14   6  -2   13.80    5.40
  14   6  -2   24.20    5.10
 -14   6   2   19.30    6.60
 -14   6   2   15.70    6.00
  14   6  -2   19.80    5.10
 -13  -6   2   -0.20    2.80
  13  -6  -2    6.00    3.60
 -13  -6   2    1.70    2.40
  13  -6  -2    7.60    4.00
  13   6  -2    5.60    3.40
 -13   6   2    0.70    4.20
 -13   6   2    3.10    4.50
  13   6  -2    3.70    3.40
  13   6  -2   14.50    4.30
  12  -6  -2    6.20    4.00
 -12  -6   2   12.30    2.90
 -12  -6   2    8.90    2.60
  12  -6  -2    6.80    3.10
 -12   6   2    1.60    3.70
 -12   6   2    5.60    4.20
  12   6  -2    8.60    3.00
  12   6  -2    9.80    3.40
  12   6  -2    8.70    2.90
 -11  -6   2   21.20    3.20
  11  -6  -2   19.50    4.60
 -11  -6   2   26.50    3.70
  11  -6  -2   22.00    4.10
 -11   6   2   19.20    4.80
 -11   6   2   14.20    4.20
  11   6  -2   20.20    3.50
  11   6  -2   17.30    3.60
  11   6  -2   14.70    3.40
 -10  -6   2   20.50    3.10
  10  -6  -2   16.30    3.50
 -10  -6   2   19.70    3.10
  10  -6  -2   11.50    3.60
 -10   6   2   18.90    5.00
  10   6  -2   17.90    2.90
  10   6  -2   16.60    3.00
 -10   6   2   17.20    4.10
   9  -6  -2  133.29   13.60
  -9  -6   2  152.38   13.40
  -9  -6   2  163.28   13.40
   9  -6  -2  116.49   14.10
  -9   6   2  139.09   14.20
   9   6  -2  163.48   13.50
   9   6  -2  136.39   13.50
   9   6  -2  135.69   13.20
  -9   6   2  132.79   14.90
   8  -6  -2   32.80    4.30
  -8  -6   2   30.00    3.60
   8  -6  -2   33.70    5.10
  -8  -6   2   36.40    3.90
  -8   6   2   25.60    4.60
   8   6  -2   27.20    3.60
  -8   6   2   23.20    5.30
   8   6  -2   29.70    3.70
   8   6  -2   37.30    3.80
   7  -6  -2  325.27   30.60
  -7  -6   2  348.07   30.70
   7  -6  -2  310.17   31.10
   7   6  -2  377.26   30.70
  -7   6   2  364.76   30.40
   7   6  -2  318.17   30.50
  -7   6   2  347.97   31.20
  -6  -6   2  975.10   82.59
  -6  -6   2  970.80   83.79
  -6  -6   2  906.81   82.79
   6   6  -2  883.61   82.69
  -6   6   2  944.71   83.19
  -6   6   2 1027.20   82.49
  -6   6   2  849.81   83.69
   5  -6  -2  690.43   58.99
  -5  -6   2  732.43   59.69
  -5  -6   2  610.24   59.49
  -5  -6   2  629.34   59.19
   5  -6  -2  666.03   58.99
  -5  -6   2  651.23   59.09
  -5   6   2  609.74   60.09
  -5   6   2  706.03   58.79
  -5   6   2  731.33   58.89
  -5   6   2  685.73   59.59
   5   6  -2  640.84   59.29
   4  -6  -2   20.40    2.60
  -4  -6   2   18.20    2.90
   4  -6  -2   23.00    2.80
  -4  -6   2   12.30    2.60
  -4  -6   2   17.10    3.20
  -4  -6   2   18.50    2.20
   4  -6  -2   24.80    3.20
  -4  -6   2   18.90    2.40
  -4   6   2   19.40    3.60
  -4   6   2   19.00    3.00
   4   6  -2   13.30    2.40
   4   6  -2   21.10    2.40
  -4   6   2   17.80    1.90
   4   6  -2   19.10    2.40
  -3  -6   2   56.59    5.90
   3  -6  -2   52.79    5.50
   3  -6  -2   48.30    5.40
  -3  -6   2   48.10    5.30
  -3  -6   2   54.79    5.20
  -3  -6   2   51.39    5.10
   3   6  -2   52.39    5.40
  -3   6   2   50.29    6.10
   3   6  -2   58.39    5.40
  -3   6   2   46.90    5.40
   3   6  -2   49.00    5.70
  -3   6   2   57.79    5.20
   3   6  -2   49.10    5.20
  -3   6   2   55.29    4.90
   2  -6  -2   65.19    6.10
   2  -6  -2   60.59    6.60
  -2  -6   2   56.39    6.80
   2  -6  -2   66.29    6.30
  -2  -6   2   63.39    6.20
   2  -6  -2   51.89    6.90
  -2  -6   2   64.19    6.00
  -2   6   2   71.29    7.00
  -2   6   2   67.59    5.80
   2   6  -2   56.29    6.00
   2   6  -2   58.09    6.20
   2   6  -2   49.00    6.00
  -2   6   2   59.19    6.50
   2   6  -2   69.29    6.30
  -2   6   2   66.99    5.90
   1  -6  -2   92.79    7.70
  -1  -6   2   88.09    8.40
  -1  -6   2   69.69    7.80
   1  -6  -2   80.59    8.00
   1  -6  -2   81.79    8.30
  -1  -6   2   80.99    7.80
   1  -6  -2   76.19    8.40
   1  -6  -2   75.39    7.60
   1   6  -2   74.19    7.90
   1   6  -2   90.59    8.10
  -1   6   2   86.99    7.50
   1   6  -2   83.09    8.00
   1   6  -2   76.09    8.10
   1   6  -2   81.49    8.20
   1   6  -2   79.19    7.90
  -1   6   2   86.49    7.50
  -1   6   2   95.49    8.80
  -1   6   2   78.09    8.20
   0  -6   2   30.40    3.10
   0  -6   2   25.00    4.00
   0  -6  -2   28.70    4.10
   0  -6   2   24.30    3.30
   0  -6  -2   25.30    3.00
   0  -6   2   33.50    3.90
   0  -6   2   32.30    3.80
   0  -6  -2   25.70    3.30
   0  -6  -2   31.70    3.00
   0   6   2   29.20    3.20
   0   6  -2   35.40    3.60
   0   6  -2   27.80    3.60
   0   6   2   27.60    4.00
   0   6   2   30.70    2.80
   0   6  -2   30.70    3.60
   0   6  -2   31.40    3.20
   0   6  -2   31.20    3.60
  -1  -6  -2   93.09    8.90
  -1  -6  -2   92.49    9.10
   1  -6   2   93.69    8.60
   1  -6   2   95.89    9.10
  -1  -6  -2   91.99    8.40
   1  -6   2   87.79    8.80
   1  -6   2   98.39    9.30
   1  -6   2   83.89    9.20
  -1  -6  -2  100.19    8.40
   1  -6   2   98.99    8.70
  -1   6  -2   79.39    9.00
  -1   6  -2   93.69    8.60
   1   6   2   91.29    8.20
   1   6   2  105.69    9.60
   1   6   2   90.99    8.60
  -1   6  -2   88.59    9.40
   1   6   2   85.59    8.50
  -1   6  -2   98.09    8.90
  -2  -6  -2  461.05   45.40
   2  -6   2  491.55   45.50
   2  -6   2  551.64   45.70
  -2  -6  -2  543.35   45.30
   2  -6   2  503.45   45.00
   2  -6   2  543.75   45.20
   2  -6   2  543.15   45.20
  -2   6  -2  517.25   45.80
  -2   6  -2  448.06   45.50
  -2   6  -2  508.45   45.20
   2   6   2  510.65   45.10
   2   6   2  489.85   45.00
  -3  -6  -2   21.20    3.10
   3  -6   2   20.50    3.00
  -3  -6  -2   26.10    2.60
   3  -6   2   19.70    3.50
   3  -6   2   22.90    3.20
  -3  -6  -2   21.80    2.90
   3  -6   2   24.80    3.40
   3  -6   2   20.50    2.60
  -3   6  -2   23.80    2.70
  -3   6  -2   26.50    3.80
  -3   6  -2   25.40    3.10
   3   6   2   23.10    2.80
  -3   6  -2   24.00    3.70
  -4  -6  -2   71.79    7.30
   4  -6   2   70.69    6.90
   4  -6   2   76.29    7.50
  -4  -6  -2   75.29    7.10
   4  -6   2   81.59    6.90
   4  -6   2   70.79    7.50
   4   6   2   64.59    7.00
   4   6   2   69.59    7.00
  -4   6  -2   70.49    6.90
  -4   6  -2   64.19    7.60
  -4   6  -2   72.39    7.50
  -4   6  -2   63.79    7.80
   5  -6   2   91.19    9.40
  -5  -6  -2   96.59    9.20
  -5  -6  -2   93.39    9.00
   5  -6   2   97.79    9.40
   5   6   2   97.39    8.40
   5   6   2   90.59    8.90
   5   6   2   82.69    8.50
  -5   6  -2   99.19    8.90
  -5   6  -2   85.19    9.50
   5   6   2   83.29    9.00
  -5   6  -2   96.79    9.50
  -6  -6  -2   32.50    3.60
   6  -6   2   31.20    4.40
   6  -6   2   28.50    3.20
  -6  -6  -2   35.00    3.80
   6   6   2   24.10    3.00
   6   6   2   26.20    3.50
  -6   6  -2   34.60    4.60
  -6   6  -2   16.40    4.00
   6   6   2   19.80    3.70
   6   6   2   19.50    3.60
  -7  -6  -2  698.73   59.49
   7  -6   2  748.03   60.19
   7  -6   2  680.73   59.99
   7   6   2  597.94   59.59
  -7   6  -2  677.83   59.49
   7   6   2  698.93   59.09
  -7   6  -2  672.73   59.79
   7   6   2  629.94   59.39
  -7   6  -2  616.44   60.09
  -8  -6  -2   91.59    8.10
   8  -6   2   77.49    8.50
  -8  -6  -2   74.39    7.80
  -8  -6  -2   61.49    7.70
   8  -6   2   80.09    8.40
  -8   6  -2   61.89    8.60
  -8   6  -2   79.49    8.20
   8   6   2   90.49    8.30
  -8   6  -2   85.29    8.70
   8   6   2   69.09    7.80
   8   6   2   73.79    8.20
   8   6   2   58.19    8.10
  -9  -6  -2   19.10    3.20
   9  -6   2   11.50    3.70
   9  -6   2   17.10    3.90
  -9  -6  -2   20.30    3.30
   9   6   2   13.50    3.70
   9   6   2   14.60    3.80
   9   6   2   18.40    3.10
  -9   6  -2   18.10    4.30
  -9   6  -2   16.10    3.60
  -9   6  -2   11.00    4.00
 -10  -6  -2   28.60    4.10
 -10  -6  -2   16.50    3.20
  10  -6   2   23.40    4.40
  10  -6   2   17.00    4.30
  10   6   2   13.00    4.00
  10   6   2   22.20    4.70
  10   6   2   27.70    3.90
 -10   6  -2   14.60    4.40
 -10   6  -2   11.30    4.20
 -10   6  -2   19.50    4.00
 -11  -6  -2    8.60    2.80
 -11  -6  -2    7.80    3.20
  11  -6   2    6.00    3.60
  11   6   2    8.20    4.70
 -11   6  -2    2.20    4.30
 -11   6  -2   11.90    4.10
  11   6   2    7.00    3.30
 -11   6  -2    9.20    5.30
 -12  -6  -2   22.10    3.90
  12  -6   2   16.60    6.90
  12  -6   2   15.80    4.50
 -12  -6  -2   22.60    4.20
  12   6   2   17.00    5.10
  12   6   2   16.20    6.20
  12   6   2   17.80    4.70
 -12   6  -2    7.20    5.00
 -12   6  -2   16.80    5.80
 -13  -6  -2    2.10    3.60
  13  -6   2    1.70    3.80
 -13  -6  -2    4.20    3.30
  13  -6   2    0.50    4.30
 -13   6  -2   -3.20    4.80
  13   6   2    8.90    4.90
 -13   6  -2   -9.40    5.40
 -13   6  -2    3.10    5.20
  13   6   2    0.60    3.90
  13   6   2    2.50    6.00
  14  -6   2   10.70    5.50
 -14  -6  -2   19.90    4.20
  14  -6   2    8.50    5.60
 -14  -6  -2   13.50    5.20
 -14   6  -2    5.30    6.40
  14   6   2    7.40    7.00
 -14   6  -2   12.10    6.40
  14   6   2    8.90    6.70
  14   6   2    9.90    5.40
 -16  -7   2    4.30    4.40
  16  -7  -2    1.20    6.80
  16  -7  -2    5.70    5.30
  16   7  -2   -0.20    5.90
 -16   7   2    1.90    6.70
  16   7  -2   -9.60    6.70
  16   7  -2   12.70    6.60
 -16   7   2   -1.80    6.80
  15  -7  -2    3.90    4.30
 -15  -7   2    2.50    3.90
  15  -7  -2    2.00    4.20
 -15  -7   2    1.20    3.30
 -15   7   2    0.70    6.10
 -15   7   2    1.90    6.10
  15   7  -2    1.60    5.00
  15   7  -2    0.50    5.00
  15   7  -2    5.00    6.00
  14  -7  -2    2.60    3.90
  14  -7  -2    5.60    4.30
 -14  -7   2    0.60    2.60
 -14  -7   2    5.40    3.40
  14   7  -2    0.20    4.20
 -14   7   2    2.30    5.20
  14   7  -2   -1.40    5.10
 -14   7   2    8.10    5.50
  14   7  -2   -2.70    4.50
  13  -7  -2    2.30    3.10
 -13  -7   2    5.70    2.90
 -13  -7   2    0.90    2.40
  13  -7  -2    0.80    3.60
 -13   7   2    4.30    4.70
 -13   7   2    2.10    5.00
  13   7  -2    2.30    3.50
  13   7  -2    3.00    3.50
  13   7  -2   -0.20    4.00
  12  -7  -2    0.40    2.90
 -12  -7   2    4.40    2.30
 -12  -7   2    6.90    2.50
  12  -7  -2   -1.40    3.10
 -12   7   2    0.00    4.10
  12   7  -2    1.20    2.80
  12   7  -2    9.50    3.30
  12   7  -2   -1.00    5.60
 -12   7   2    2.40    4.30
 -11  -7   2   -0.10    1.90
  11  -7  -2   -4.20    2.40
  11  -7  -2   -0.20    2.90
 -11  -7   2    0.30    1.70
  11   7  -2   -0.10    2.20
 -11   7   2   -4.20    3.30
  11   7  -2   -2.60    2.20
 -11   7   2    2.90    4.00
  11   7  -2   -1.30    2.30
 -10  -7   2   11.60    2.30
  10  -7  -2    3.80    3.40
 -10  -7   2   16.60    2.70
  10  -7  -2   11.00    3.20
  10   7  -2    8.10    2.50
  10   7  -2    9.70    2.50
 -10   7   2    8.90    3.50
 -10   7   2    0.70    3.50
  10   7  -2    8.20    2.50
   9  -7  -2   -2.50    2.60
  -9  -7   2    0.60    1.50
  -9  -7   2    3.20    1.60
   9  -7  -2   -1.90    1.90
   9   7  -2    0.40    1.60
  -9   7   2    0.80    2.80
  -9   7   2   -1.50    3.20
  -8  -7   2  324.47   29.00
   8  -7  -2  302.77   29.60
   8  -7  -2  306.47   29.00
  -8  -7   2  350.96   28.90
  -8   7   2  288.27   30.30
  -8   7   2  316.27   29.60
   8   7  -2  347.87   29.10
   8   7  -2  319.57   29.00
   7  -7  -2  202.98   20.30
  -7  -7   2  207.88   19.90
  -7  -7   2  229.38   19.70
  -7   7   2  203.58   21.10
  -7   7   2  225.48   20.40
  -7   7   2  239.28   19.50
   7   7  -2  202.38   19.70
   6  -7  -2  235.48   24.50
  -6  -7   2  259.87   24.00
   6  -7  -2  271.47   23.90
  -6  -7   2  245.18   24.10
   6  -7  -2  275.97   24.00
  -6   7   2  239.58   25.20
   6   7  -2  300.17   24.20
  -6   7   2  266.17   24.60
  -6   7   2  286.07   23.60
   6   7  -2  267.47   24.40
  -6   7   2  276.57   24.00
   5  -7  -2   90.39    9.00
   5  -7  -2   93.69    9.30
   5  -7  -2   86.19    9.40
  -5  -7   2   90.59    9.00
  -5  -7   2   94.19    8.90
  -5  -7   2   93.89    9.50
  -5   7   2   90.09    9.40
   5   7  -2   90.19    9.50
  -5   7   2  106.79    8.60
  -5   7   2  100.69   10.40
   4  -7  -2   28.10    3.90
   4  -7  -2   33.20    3.90
  -4  -7   2   30.50    3.60
  -4  -7   2   27.60    4.20
   4  -7  -2   24.90    3.70
  -4  -7   2   27.10    4.10
   4   7  -2   38.50    3.50
  -4   7   2   33.10    3.10
   4   7  -2   36.40    3.70
  -4   7   2   32.50    4.00
  -4   7   2   23.90    4.70
   4   7  -2   28.00    4.20
  -3  -7   2   37.30    4.40
  -3  -7   2   29.10    4.30
   3  -7  -2   31.70    4.30
  -3  -7   2   31.40    4.00
   3  -7  -2   34.50    4.10
   3  -7  -2   46.50    4.50
  -3  -7   2   36.10    4.10
  -3  -7   2   43.20    4.90
   3   7  -2   38.40    5.20
  -3   7   2   37.90    4.10
  -3   7   2   49.90    5.50
  -3   7   2   40.20    4.50
   3   7  -2   36.10    4.50
   3   7  -2   45.10    4.30
  -3   7   2   45.00    3.80
  -2  -7   2  102.09   10.30
  -2  -7   2  107.89   10.70
  -2  -7   2   96.09   10.00
  -2  -7   2  108.19   10.00
   2  -7  -2  111.99   10.40
   2  -7  -2  116.89   10.20
  -2  -7   2  101.89   10.30
   2   7  -2  107.79   10.70
  -2   7   2  108.69    9.90
   2   7  -2  105.49   10.10
  -2   7   2  103.99   11.00
   2   7  -2  116.99   10.40
   2   7  -2  106.39   10.30
   2   7  -2  117.09   10.40
  -2   7   2  108.29    9.80
   1  -7  -2   41.80    4.20
  -1  -7   2   38.10    3.80
  -1  -7   2   41.80    4.90
   1  -7  -2   34.00    3.80
  -1  -7   2   31.00    4.20
   1   7  -2   32.10    4.20
   1   7  -2   39.90    4.30
  -1   7   2   46.90    5.20
  -1   7   2   38.20    3.70
   1   7  -2   36.80    4.20
   1   7  -2   31.90    4.00
   1   7  -2   28.30    3.80
   0  -7  -2   21.60    2.90
   0  -7   2   18.50    3.40
   0  -7  -2   22.90    2.30
   0  -7   2   16.60    2.90
   0  -7   2   14.60    2.60
   0  -7   2   16.40    2.20
   0   7   2   17.00    2.00
   0   7  -2   15.90    2.50
   0   7   2   18.90    2.20
   0   7   2   14.00    3.20
   0   7  -2   22.10    3.30
   0   7  -2   20.90    3.10
   0   7  -2   14.20    2.70
   0   7  -2   20.90    3.00
  -1  -7  -2   16.80    2.00
   1  -7   2   22.40    2.80
   1  -7   2   20.50    3.20
   1  -7   2   25.30    3.60
  -1  -7  -2   17.40    2.20
  -1  -7  -2   18.80    2.80
  -1  -7  -2   12.10    2.80
   1  -7   2   21.60    2.80
  -1   7  -2   20.30    3.20
   1   7   2   17.80    2.20
   1   7   2   20.90    3.70
   1   7   2   18.00    1.80
  -1   7  -2   17.40    3.10
  -1   7  -2   20.10    2.50
   1   7   2   15.80    2.20
   2  -7   2  172.08   16.00
   2  -7   2  188.28   16.30
   2  -7   2  156.18   15.70
   2  -7   2  178.98   15.60
  -2  -7  -2  172.48   15.80
  -2  -7  -2  173.78   15.50
  -2  -7  -2  159.98   16.00
  -2   7  -2  150.48   16.00
  -2   7  -2  148.79   16.00
   2   7   2  176.48   15.60
   2   7   2  192.58   16.70
  -2   7  -2  184.98   15.80
  -3  -7  -2  301.37   25.40
   3  -7   2  304.07   25.80
  -3  -7  -2  293.37   25.60
   3  -7   2  249.38   25.40
  -3  -7  -2  265.07   24.90
  -3   7  -2  257.67   25.70
  -3   7  -2  266.47   25.50
  -3   7  -2  273.37   25.20
   3   7   2  290.87   25.10
   3   7   2  292.57   25.10
  -4  -7  -2  168.68   16.10
   4  -7   2  181.48   16.40
   4  -7   2  167.38   15.70
   4  -7   2  176.08   15.60
   4  -7   2  174.28   16.20
  -4  -7  -2  190.68   16.00
  -4   7  -2  164.58   16.20
  -4   7  -2  166.08   16.60
   4   7   2  158.78   15.70
  -4   7  -2  180.68   15.70
   4   7   2  160.48   15.70
  -5  -7  -2   14.70    2.90
  -5  -7  -2   10.20    2.30
   5  -7   2   15.20    2.30
   5  -7   2   15.50    3.00
   5  -7   2   12.70    2.30
   5  -7   2   19.40    3.30
  -5   7  -2   15.80    2.60
  -5   7  -2   11.90    3.20
   5   7   2   17.20    2.70
   5   7   2   11.80    2.40
  -5   7  -2   13.40    3.00
   6  -7   2  110.49   10.30
  -6  -7  -2  126.59   10.80
   6  -7   2  112.69   11.20
   6  -7   2  103.89   11.00
  -6  -7  -2  118.59   11.50
   6   7   2  110.89    9.90
  -6   7  -2  106.39   11.00
  -6   7  -2   92.89   11.20
   6   7   2  103.89   10.10
   6   7   2   94.79   10.60
  -6   7  -2  114.19   10.60
   7  -7   2   -0.30    2.00
  -7  -7  -2    0.80    1.80
   7  -7   2    4.80    2.50
  -7  -7  -2    2.70    1.90
   7   7   2    2.20    1.40
   7   7   2    0.40    2.20
   7   7   2   -0.80    1.90
  -7   7  -2   -0.10    2.50
  -7   7  -2    0.50    2.60
  -7   7  -2    1.60    2.20
   7   7   2    2.90    2.30
   8  -7   2    3.30    2.60
  -8  -7  -2    4.20    2.10
   8  -7   2    3.70    2.70
  -8  -7  -2    2.50    2.20
  -8   7  -2   -0.80    2.80
  -8   7  -2   -0.40    2.70
  -8   7  -2    3.40    2.50
   8   7   2    4.90    2.80
   8   7   2    5.80    2.70
  -9  -7  -2    8.00    2.50
   9  -7   2    3.40    3.00
  -9  -7  -2   14.00    2.90
   9  -7   2    6.60    3.50
   9   7   2    9.40    3.70
  -9   7  -2    8.70    3.80
   9   7   2    9.10    4.10
  -9   7  -2   10.30    3.40
  -9   7  -2   13.00    4.00
   9   7   2    6.40    3.40
  10  -7   2   32.20    6.00
 -10  -7  -2   40.90    5.50
 -10  -7  -2   46.90    5.20
  10  -7   2   45.00    6.70
 -10   7  -2   26.90    5.50
  10   7   2   41.70    6.30
 -10   7  -2   32.00    5.70
  10   7   2   35.80    5.80
  10   7   2   38.80    5.30
 -10   7  -2   33.50    6.50
 -11  -7  -2    1.40    3.10
  11  -7   2    4.40    3.80
  11  -7   2    0.80    3.10
 -11   7  -2   -2.50    4.00
 -11   7  -2   -5.20    4.00
  11   7   2    2.50    5.30
  11   7   2   -4.20    3.40
 -11   7  -2    4.10    3.90
  11   7   2    0.80    2.80
 -12  -7  -2   -4.50    2.50
 -12  -7  -2    4.00    3.10
  12  -7   2    2.80    4.50
  12  -7   2   -1.10    3.90
  12   7   2    3.90    4.20
  12   7   2    0.70    3.30
 -12   7  -2   -2.00    4.60
 -12   7  -2   -2.30    4.80
 -12   7  -2   -6.50    4.30
 -13  -7  -2   12.40    3.90
  13  -7   2    6.50    4.90
 -13  -7  -2   17.40    4.70
  13  -7   2   11.00    5.20
  13   7   2   19.40    6.80
 -13   7  -2   22.90    7.40
 -13   7  -2   15.30    5.90
 -13   7  -2    8.20    6.30
  13   7   2   15.60    5.80
 -14  -7  -2   -0.10    3.70
  14  -7   2   -1.60    5.70
  14  -7   2    1.40    5.20
 -14  -7  -2   -9.10    4.30
  14   7   2    2.00    6.30
 -14   7  -2   -9.90    6.50
  14   7   2    2.30    7.00
 -15  -8   2    0.00    4.10
  15  -8  -2    6.40    5.10
 -15  -8   2    6.10    3.20
  15  -8  -2    7.70    4.80
  15   8  -2    5.90    5.70
 -15   8   2    4.50    6.40
  15   8  -2    0.20    6.10
  15   8  -2    9.60    5.90
 -15   8   2    0.70    7.10
 -14  -8   2   -0.70    2.70
  14  -8  -2    0.00    4.00
  14  -8  -2    3.70    3.90
 -14  -8   2    3.30    3.60
 -14   8   2   -3.30    5.90
  14   8  -2    2.70    4.50
  14   8  -2   -0.70    4.40
 -14   8   2   -5.90    5.30
  14   8  -2   -4.40    5.10
  13  -8  -2   20.70    5.30
 -13  -8   2   22.20    4.30
  13  -8  -2   16.90    4.60
 -13  -8   2   25.40    4.40
  13   8  -2   28.60    5.40
  13   8  -2   25.00    9.40
 -13   8   2   11.80    5.60
  13   8  -2   15.50    4.80
 -13   8   2   31.60    6.40
  12  -8  -2   -1.90    3.30
  12  -8  -2   -0.20    3.10
 -12  -8   2    0.90    2.40
 -12  -8   2    7.30    2.60
  12   8  -2   -2.70    3.50
 -12   8   2   -1.50    4.10
 -12   8   2   -1.00    4.40
  12   8  -2   -2.00    3.00
  12   8  -2   -1.80    4.40
  11  -8  -2    3.80    3.10
 -11  -8   2    3.80    2.10
  11  -8  -2   -2.50    2.60
 -11  -8   2    2.50    2.10
  11   8  -2    0.40    2.30
  11   8  -2    4.50    2.70
 -11   8   2   -7.80    3.80
  11   8  -2    0.80    2.30
 -11   8   2    6.90    3.90
 -10  -8   2   -1.90    1.60
  10  -8  -2   -0.60    2.70
 -10  -8   2    1.20    1.80
  10  -8  -2   -0.70    2.40
 -10   8   2    5.70    3.50
  10   8  -2   -1.00    2.00
  10   8  -2   -1.80    1.90
 -10   8   2    0.00    3.60
  10   8  -2   -1.00    1.90
  -9  -8   2   18.50    2.90
   9  -8  -2   19.60    3.50
   9  -8  -2   19.30    4.50
  -9  -8   2   17.50    3.00
   9   8  -2   13.70    2.60
  -9   8   2   12.80    4.80
   9   8  -2   12.90    2.90
   9   8  -2   14.80    2.80
  -9   8   2   25.20    4.50
  -8  -8   2   53.59    4.90
   8  -8  -2   43.80    5.20
  -8  -8   2   42.00    4.90
   8  -8  -2   46.30    6.50
  -8   8   2   38.80    5.90
   8   8  -2   40.90    5.00
  -8   8   2   33.30    6.80
   8   8  -2   47.20    4.90
   8   8  -2   33.70    4.60
  -7  -8   2  167.98   14.50
   7  -8  -2  163.48   14.60
   7  -8  -2  154.58   15.00
   7  -8  -2  147.49   15.40
  -7  -8   2  145.89   14.60
  -7   8   2  140.89   16.10
  -7   8   2  152.88   15.20
   7   8  -2  152.58   14.50
  -7   8   2  166.38   14.20
  -7   8   2  141.19   14.30
   7   8  -2  177.08   14.70
   6  -8  -2  161.88   16.50
   6  -8  -2  171.38   16.50
  -6  -8   2  177.28   16.00
  -6  -8   2  193.58   17.10
  -6  -8   2  160.68   16.20
   6  -8  -2  173.28   16.00
   6  -8  -2  181.08   16.10
   6   8  -2  160.68   16.40
   6   8  -2  191.78   16.20
  -6   8   2  175.18   15.50
  -6   8   2  147.39   17.30
  -6   8   2  166.08   16.50
  -6   8   2  191.08   15.60
   5  -8  -2   35.90    4.70
  -5  -8   2   41.20    4.20
  -5  -8   2   39.60    4.40
  -5  -8   2   44.20    5.10
   5  -8  -2   34.20    4.80
   5  -8  -2   34.50    4.80
  -5   8   2   42.30    3.80
   5   8  -2   40.50    4.30
  -5   8   2   31.70    5.80
   5   8  -2   36.40    5.00
  -5   8   2   32.80    4.70
   4  -8  -2  438.06   38.50
  -4  -8   2  445.86   38.30
  -4  -8   2  427.36   38.80
   4  -8  -2  434.06   38.60
  -4  -8   2  440.76   38.20
   4  -8  -2  386.56   38.20
  -4   8   2  413.96   39.30
   4   8  -2  402.16   38.40
   4   8  -2  477.25   38.40
  -4   8   2  417.46   38.60
   3  -8  -2   72.99    7.50
  -3  -8   2   76.59    7.90
  -3  -8   2   59.59    7.60
   3  -8  -2   77.29    7.40
  -3  -8   2   71.09    7.10
  -3  -8   2   86.09    7.30
  -3  -8   2   59.49    7.40
   3  -8  -2   60.09    7.20
   3   8  -2   85.89    7.70
   3   8  -2   86.79    7.50
   3   8  -2   65.89    8.00
  -3   8   2   75.49    6.80
   3   8  -2   69.89    7.40
   3   8  -2   74.99    7.10
  -3   8   2   67.99    8.20
  -2  -8   2  544.65   49.10
   2  -8  -2  596.14   48.10
  -2  -8   2  550.34   48.00
   2  -8  -2  547.35   48.30
  -2  -8   2  480.15   48.10
  -2  -8   2  506.75   48.50
   2   8  -2  494.25   47.90
   2   8  -2  530.15   48.10
  -2   8   2  603.54   49.20
   2   8  -2  522.95   48.40
  -2   8   2  544.15   47.80
   2   8  -2  558.84   48.20
  -2   8   2  558.44   47.70
  -1  -8   2  143.49   14.60
   1  -8  -2  156.08   14.00
   1  -8  -2  160.88   14.30
  -1  -8   2  148.29   13.90
   1   8  -2  139.79   14.40
  -1   8   2  162.28   15.20
   1   8  -2  147.29   14.30
  -1   8   2  154.88   13.90
  -1   8   2  155.68   13.80
   0  -8  -2   62.29    6.00
   0  -8   2   59.49    5.90
   0  -8   2   57.89    6.70
   0  -8   2   67.89    6.30
   0  -8   2   54.09    6.30
   0  -8  -2   66.39    6.40
   0   8   2   59.89    5.70
   0   8  -2   64.19    6.20
   0   8   2   49.70    5.70
   0   8  -2   68.69    6.80
   0   8  -2   51.19    6.40
   0   8   2   66.59    7.30
   0   8  -2   63.49    6.50
  -1  -8  -2  827.02   81.89
  -1  -8  -2  898.21   81.29
   1  -8   2  966.00   81.59
   1  -8   2  912.81   82.09
  -1  -8  -2 1006.10   81.79
   1  -8   2 1017.30   82.29
  -1   8  -2  939.61   81.59
  -1   8  -2  836.62   81.79
   1   8   2  883.21   81.09
  -1   8  -2  897.01   81.59
   1   8   2  927.11   81.39
   1   8   2  933.51   80.99
   1   8   2 1012.90   82.59
  -1   8  -2  916.01   82.49
  -1   8  -2  893.31   81.49
   2  -8   2 1269.57  105.09
  -2  -8  -2 1102.79  104.79
   2  -8   2 1183.38  104.19
   2  -8   2 1202.68  104.69
  -2  -8  -2 1256.77  104.59
   2  -8   2 1282.57  104.49
  -2   8  -2 1105.19  104.89
   2   8   2 1184.98  104.19
  -2   8  -2 1237.38  104.39
  -2   8  -2 1059.59  104.59
   2   8   2 1143.69  104.09
   3  -8   2   10.60    2.70
   3  -8   2   16.10    2.60
  -3  -8  -2   11.40    2.20
   3  -8   2   16.00    3.10
   3  -8   2    9.60    1.80
  -3  -8  -2    8.00    2.40
  -3   8  -2    9.20    2.20
  -3   8  -2    9.40    2.90
  -3   8  -2   11.00    2.70
   3   8   2    8.70    1.80
   4  -8   2    5.40    2.30
  -4  -8  -2    7.30    1.90
   4  -8   2    9.30    2.70
   4  -8   2    8.60    2.60
  -4  -8  -2    5.90    2.10
  -4   8  -2    7.90    2.50
  -4   8  -2    4.80    2.60
   4   8   2    6.60    1.80
   4   8   2    9.20    2.00
  -5  -8  -2   20.30    3.20
   5  -8   2   22.60    3.00
  -5  -8  -2   19.30    3.50
   5  -8   2   23.10    4.00
   5  -8   2   17.50    3.80
   5  -8   2   23.20    4.20
   5   8   2   19.10    3.20
   5   8   2   16.40    3.00
  -5   8  -2   20.60    3.90
  -5   8  -2   21.20    4.40
  -5   8  -2   24.40    3.30
   6  -8   2   18.50    3.60
  -6  -8  -2   19.40    3.20
  -6  -8  -2   16.50    3.20
   6  -8   2   13.40    2.40
   6  -8   2   17.20    3.70
  -6   8  -2   15.00    2.70
   6   8   2    9.00    2.40
   6   8   2   13.80    3.00
  -6   8  -2    8.30    3.70
  -6   8  -2    9.70    3.10
   7  -8   2   41.70    5.80
   7  -8   2   41.30    5.60
  -7  -8  -2   47.50    5.20
  -7  -8  -2   36.20    4.80
   7  -8   2   37.50    4.60
  -7   8  -2   26.50    6.00
   7   8   2   29.50    4.30
   7   8   2   37.90    5.10
   7   8   2   38.20    3.80
  -7   8  -2   38.10    5.50
  -7   8  -2   37.10    5.00
   7   8   2   35.00    5.20
   8  -8   2   40.10    4.90
   8  -8   2   36.40    5.80
  -8  -8  -2   42.40    5.30
  -8  -8  -2   36.70    5.00
   8  -8   2   37.50    6.10
   8   8   2   46.30    5.50
  -8   8  -2   40.10    5.30
  -8   8  -2   30.30    6.30
   8   8   2   26.00    5.20
   8   8   2   32.20    4.70
   8   8   2   38.80    4.20
  -8   8  -2   38.00    5.50
   9  -8   2    2.50    3.00
   9  -8   2    7.60    3.80
  -9  -8  -2   10.60    2.70
  -9  -8  -2    8.90    2.80
   9   8   2    4.10    3.20
  -9   8  -2    5.60    3.50
  -9   8  -2    2.80    4.00
  -9   8  -2    7.50    3.10
   9   8   2    3.50    3.40
  10  -8   2   66.89    9.40
 -10  -8  -2   86.99    8.40
 -10   8  -2   75.49    8.80
  10   8   2   60.49    9.10
  10   8   2   82.69    9.10
 -10   8  -2   61.79    9.10
 -10   8  -2   61.59   10.10
  11  -8   2    9.50    4.40
 -11  -8  -2    9.70    3.30
 -11  -8  -2    4.60    3.00
  11  -8   2    9.10    4.00
  11   8   2    4.80    4.60
  11   8   2    6.30    2.80
 -11   8  -2    4.30    4.30
 -11   8  -2    3.80    4.30
  11   8   2    8.40    4.30
 -11   8  -2    4.10    4.80
 -12  -8  -2   -5.10    2.80
  12  -8   2   -3.50    3.80
 -12  -8  -2    0.70    3.00
  12  -8   2   -0.60    4.60
  12   8   2    3.10    4.60
 -12   8  -2   -2.20    4.90
  12   8   2    5.50    5.60
 -12   8  -2   14.50    5.00
 -12   8  -2   -5.40    4.70
  13  -8   2    8.80    4.90
 -13  -8  -2    2.50    3.80
 -13  -8  -2   11.60    3.70
  13  -8   2    3.80    5.60
  13   8   2    3.50    6.80
 -13   8  -2   14.60    6.10
  13   8   2    2.60    5.10
 -13   8  -2   -2.00    5.60
 -14  -8  -2    2.20    4.10
  14  -8   2   14.00    6.70
 -14   8  -2   -5.00    6.80
  15  -9  -2    3.60    5.10
 -15  -9   2    0.20    4.30
 -15   9   2  -13.20    6.40
  15   9  -2   -4.30    5.60
  15   9  -2  -11.90    5.90
 -14  -9   2    8.10    3.30
 -14  -9   2   16.80    4.50
  14  -9  -2   14.60    5.10
  14  -9  -2    0.40    4.40
  14   9  -2    0.20    5.70
 -14   9   2    1.80    6.20
  14   9  -2    0.20    4.80
 -14   9   2   11.40    6.10
  14   9  -2   16.90    5.30
 -13  -9   2    6.90    3.00
  13  -9  -2    0.50    3.90
  13  -9  -2    3.40    4.00
 -13  -9   2    6.40    3.30
  13   9  -2   -1.50    3.70
 -13   9   2    4.00    5.60
  13   9  -2   -4.10    3.80
 -13   9   2    4.60    5.10
  13   9  -2   -2.20    4.40
  12  -9  -2    9.90    4.00
 -12  -9   2    6.30    2.60
  12  -9  -2    3.90    3.70
 -12  -9   2    6.20    2.80
 -12   9   2    6.90    4.40
  12   9  -2    3.30    3.20
 -12   9   2    5.70    5.00
  12   9  -2    2.90    3.40
 -11  -9   2   24.90    3.80
  11  -9  -2   29.70    5.50
 -11  -9   2   25.00    4.20
  11  -9  -2   18.90    4.20
  11   9  -2   17.20    3.90
 -11   9   2   12.30    5.80
 -11   9   2   12.10    4.70
  11   9  -2   15.90    3.50
  11   9  -2   19.10    4.10
  10  -9  -2   23.50    4.80
  10  -9  -2   21.50    4.20
 -10  -9   2   30.00    3.90
 -10  -9   2   29.60    4.20
  10   9  -2   27.90    4.10
 -10   9   2   20.10    6.30
  10   9  -2   20.40    4.00
  10   9  -2   19.10    3.40
 -10   9   2   25.20    5.10
   9  -9  -2   17.10    3.60
   9  -9  -2   13.30    3.90
  -9  -9   2   15.70    3.10
   9  -9  -2   22.10    4.30
   9   9  -2   16.30    3.00
   9   9  -2   17.20    3.30
  -9   9   2   20.30    4.10
  -9   9   2   14.60    4.90
   8  -9  -2   38.70    6.00
  -8  -9   2   37.40    5.10
   8  -9  -2   40.50    5.40
  -8  -9   2   47.20    5.00
   8  -9  -2   47.40    6.60
  -8   9   2   45.80    7.50
   8   9  -2   46.10    5.00
  -8   9   2   50.69    6.20
   8   9  -2   36.10    4.70
   8   9  -2   44.00    5.10
  -7  -9   2   16.30    3.50
  -7  -9   2   18.40    3.30
   7  -9  -2   22.10    4.40
   7  -9  -2   14.90    3.50
  -7  -9   2   24.90    3.30
  -7   9   2   18.10    3.30
   7   9  -2   16.00    2.90
  -7   9   2   20.30    2.60
   7   9  -2   23.00    3.20
  -7   9   2   12.20    4.70
  -7   9   2   19.10    2.20
  -7   9   2   20.30    3.80
   7   9  -2   23.50    3.40
   6  -9  -2   65.69    7.80
   6  -9  -2   68.09    7.70
  -6  -9   2   69.89    7.40
  -6  -9   2   63.49    7.10
  -6  -9   2   75.69    7.80
   6   9  -2   73.09    7.50
  -6   9   2   65.29    7.80
   6   9  -2   81.09    7.20
   6   9  -2   79.49    7.40
  -6   9   2   66.79    8.00
  -6   9   2   61.79    9.00
  -6   9   2   73.99    6.70
   5  -9  -2    1.60    1.80
   5  -9  -2    1.20    1.70
  -5  -9   2   -0.70    1.30
   5  -9  -2   -3.00    2.20
  -5  -9   2   -1.00    1.10
  -5  -9   2   -0.30    2.10
   5   9  -2    2.30    2.30
  -5   9   2    0.50    0.80
  -5   9   2    1.50    1.80
  -5   9   2    1.10    2.70
   4  -9  -2    0.60    1.60
  -4  -9   2   -4.70    2.20
  -4  -9   2    0.80    1.30
  -4  -9   2    2.20    2.40
   4  -9  -2    1.60    1.60
  -4  -9   2    0.90    1.20
   4  -9  -2    0.90    2.10
   4   9  -2    1.10    1.90
  -4   9   2   -3.30    2.40
   4   9  -2    2.30    1.10
  -4   9   2    3.20    1.70
   4   9  -2    2.00    1.20
  -3  -9   2  149.69   14.00
  -3  -9   2  149.29   14.70
   3  -9  -2  136.69   14.20
   3  -9  -2  149.88   14.20
   3   9  -2  145.59   15.40
   3   9  -2  150.08   13.80
  -3   9   2  131.39   15.10
   3   9  -2  173.98   15.70
   3   9  -2  162.38   14.20
  -3   9   2  155.28   13.60
  -2  -9   2   38.70    5.60
   2  -9  -2   46.50    5.00
   2  -9  -2   45.90    4.90
  -2  -9   2   39.40    5.20
  -2  -9   2   41.30    4.60
   2   9  -2   38.90    4.80
   2   9  -2   37.30    5.20
   2   9  -2   43.80    5.90
  -2   9   2   43.90    6.20
   2   9  -2   49.90    5.10
  -2   9   2   45.90    4.40
  -1  -9   2  604.74   54.09
   1  -9  -2  613.84   53.39
  -1  -9   2  603.94   53.29
   1  -9  -2  575.94   53.59
  -1   9   2  620.84   53.19
  -1   9   2  602.04   53.09
   1   9  -2  578.84   54.29
  -1   9   2  649.24   54.69
   1   9  -2  546.85   53.59
   1   9  -2  620.14   53.69
   0  -9   2 1206.48  109.59
   0  -9   2 1283.87  110.49
   0  -9  -2 1305.67  109.69
   0  -9  -2 1289.07  109.99
   0   9   2 1291.57  110.89
   0   9  -2 1135.89  109.89
   0   9  -2 1282.47  110.19
   0   9   2 1271.67  109.29
   0   9  -2 1159.28  109.69
   0   9   2 1227.78  109.49
  -1  -9  -2  132.19   11.70
   1  -9   2  128.69   11.80
  -1  -9  -2  117.99   11.30
  -1  -9  -2  110.89   12.00
   1  -9   2  122.19   11.30
   1  -9   2  123.69   12.20
  -1   9  -2  106.99   11.50
   1   9   2  126.59   10.90
   1   9   2  120.49   12.70
  -1   9  -2  124.79   11.60
  -1   9  -2  106.29   11.70
   1   9   2  122.39   11.30
  -1   9  -2  124.49   12.10
   2  -9   2  211.48   20.70
  -2  -9  -2  236.08   20.30
   2  -9   2  223.68   19.90
  -2  -9  -2  200.68   20.50
   2  -9   2  230.38   20.40
   2   9   2  235.08   19.90
  -2   9  -2  205.28   20.40
   2   9   2  208.48   19.30
  -2   9  -2  239.58   20.00
   2   9   2  212.58   19.70
  -2   9  -2  206.48   20.60
  -3  -9  -2  206.98   18.50
   3  -9   2  199.28   18.40
   3  -9   2  203.48   18.70
  -3  -9  -2  199.68   18.80
   3  -9   2  186.88   17.70
  -3   9  -2  183.08   18.30
  -3   9  -2  207.28   18.10
   3   9   2  184.08   17.80
  -3   9  -2  180.48   18.70
   3   9   2  195.88   17.70
   4  -9   2   54.39    7.00
  -4  -9  -2   65.39    6.90
  -4  -9  -2   64.89    6.60
   4  -9   2   60.29    7.60
   4  -9   2   60.99    6.10
  -4   9  -2   56.89    6.90
   4   9   2   58.29    6.30
   4   9   2   61.39    6.30
  -4   9  -2   50.29    7.40
  -5  -9  -2    8.00    2.50
  -5  -9  -2   10.30    2.50
   5  -9   2    8.10    3.20
   5  -9   2    6.10    1.90
   5  -9   2   10.80    3.20
  -5   9  -2    4.80    3.10
   5   9   2   10.70    2.40
  -5   9  -2    9.70    2.90
   5   9   2   10.60    2.50
   6  -9   2   16.00    3.90
  -6  -9  -2   13.10    3.30
  -6  -9  -2   15.80    3.20
   6  -9   2   18.50    2.80
   6  -9   2   15.10    3.80
   6   9   2   15.20    3.10
  -6   9  -2    8.90    3.10
  -6   9  -2   17.30    3.00
   6   9   2   11.80    3.20
  -6   9  -2   17.70    4.60
   7  -9   2  160.28   17.00
   7  -9   2  175.78   16.10
  -7  -9  -2  187.08   16.60
   7  -9   2  196.08   17.40
  -7   9  -2  155.88   16.70
   7   9   2  155.08   16.50
  -7   9  -2  174.08   17.80
  -7   9  -2  179.18   16.30
   8  -9   2   34.60    5.80
  -8  -9  -2   37.50    5.20
  -8  -9  -2   44.20    5.60
   8  -9   2   26.80    5.70
   8  -9   2   37.10    5.10
   8   9   2   32.50    5.70
  -8   9  -2   42.00    5.40
  -8   9  -2   31.10    6.50
   8   9   2   46.80    5.90
  -8   9  -2   40.40    5.90
   9  -9   2   17.60    5.00
  -9  -9  -2   26.30    4.10
   9  -9   2   17.20    3.60
   9  -9   2   25.00    5.00
  -9  -9  -2   15.20    3.70
  -9   9  -2   25.10    4.30
   9   9   2   11.60    4.10
  -9   9  -2   19.10    5.80
  -9   9  -2   23.60    4.60
   9   9   2   14.20    4.10
   9   9   2   26.20    4.60
 -10  -9  -2   19.00    3.80
 -10  -9  -2    9.50    3.50
  10  -9   2   11.30    3.40
  10  -9   2   14.90    4.40
  10  -9   2   12.00    4.50
 -10   9  -2   19.40    4.40
 -10   9  -2   12.10    4.30
 -10   9  -2   24.50   10.70
  10   9   2   11.70    4.50
  10   9   2   11.90    2.70
  10   9   2    9.60    4.40
 -11  -9  -2   15.60    3.90
  11  -9   2    8.00    5.00
  11  -9   2    8.80    4.70
  11  -9   2    9.40    3.90
 -11  -9  -2   12.90    3.50
  11   9   2   15.90    5.20
 -11   9  -2   20.40    5.00
 -11   9  -2    1.50    5.50
  11   9   2   23.30    5.60
 -11   9  -2   19.80    5.10
  12  -9   2    7.90    4.80
 -12  -9  -2    1.20    3.40
 -12  -9  -2    9.60    3.50
  12  -9   2    4.30    3.80
  12  -9   2   -1.90    4.90
  12   9   2   -0.80    4.50
 -12   9  -2   -3.20    5.20
  12   9   2   11.30    5.80
 -12   9  -2    0.20    6.00
  13  -9   2   10.40    5.50
  13  -9   2    7.10    6.00
 -13  -9  -2    8.10    4.20
  13  -9   2    7.60    5.10
 -13  -9  -2    0.80    3.60
 -13   9  -2   10.00    7.50
  13   9   2   10.10    5.50
 -13   9  -2   -0.30    7.20
  13   9   2   11.80    6.90
 -15  10   2    0.20    8.20
  14 -10  -2   14.10    5.50
 -14 -10   2    2.70    3.50
  14 -10  -2    5.30    4.60
 -14 -10   2    8.40    4.00
 -14  10   2    3.90    7.10
  14  10  -2    3.90    5.40
  14  10  -2    6.90    5.40
 -14  10   2    5.20    6.20
  13 -10  -2    1.90    4.20
 -13 -10   2    3.20    5.30
  13 -10  -2   -3.20    4.00
 -13 -10   2    1.60    3.00
  13 -10  -2    6.30    4.70
 -13  10   2   -8.50    6.20
 -13  10   2   -1.90    5.30
  13  10  -2   -7.60    3.90
  13  10  -2   -3.10    4.10
  12 -10  -2   16.30    4.70
  12 -10  -2   19.80    4.70
 -12 -10   2   18.40    3.70
 -12 -10   2   12.10    3.50
  12 -10  -2   15.10    4.90
 -12  10   2    8.60    6.60
 -12  10   2   12.20    5.50
  12  10  -2   11.00    4.00
  12  10  -2    7.50    4.10
  12  10  -2   14.60    4.20
  11 -10  -2    3.40    4.90
 -11 -10   2    0.10    2.30
  11 -10  -2    2.60    3.20
 -11 -10   2    5.30    2.60
  11 -10  -2    2.80    3.60
 -11  10   2   -2.30    4.10
  11  10  -2    3.20    2.70
  11  10  -2    3.50    2.90
 -11  10   2    2.40    5.50
 -10 -10   2   -1.30    2.10
  10 -10  -2    2.30    3.30
 -10 -10   2    2.70    2.20
  10 -10  -2   -1.30    2.80
  10 -10  -2    4.30    3.30
 -10  10   2   -2.40    3.50
 -10  10   2    3.20    4.70
  10  10  -2    0.20    2.40
  10  10  -2   -1.30    2.00
  10  10  -2   -3.40    2.10
  -9 -10   2   11.50    2.80
   9 -10  -2    4.60    2.80
   9 -10  -2    4.60    3.00
   9 -10  -2    4.20    2.90
  -9 -10   2   13.00    2.50
   9  10  -2    5.70    2.40
  -9  10   2    8.80    3.60
  -9  10   2   13.70    5.30
   9  10  -2    9.10    2.30
   9  10  -2    6.20    2.10
   8 -10  -2   43.90    6.40
   8 -10  -2   53.09    6.30
  -8 -10   2   56.39    6.10
  -8 -10   2   56.99    5.80
   8 -10  -2   47.30    6.70
  -8  10   2   47.60    6.20
   8  10  -2   49.50    5.60
  -8  10   2   47.90    6.60
   8  10  -2   50.19    5.90
   8  10  -2   53.09    5.70
  -8  10   2   44.70    8.40
   7 -10  -2   12.20    3.30
  -7 -10   2    0.90    1.60
  -7 -10   2    5.40    1.90
   7 -10  -2    1.90    2.20
  -7 -10   2    6.70    2.70
   7 -10  -2    3.30    2.50
  -7  10   2    1.50    3.80
   7  10  -2    3.20    2.00
   7  10  -2    1.70    1.60
  -7  10   2    4.20    2.60
   7  10  -2    4.50    1.70
  -6 -10   2   82.79    7.90
   6 -10  -2   75.89    8.40
  -6 -10   2   85.79    8.60
  -6 -10   2   67.79    8.00
   6 -10  -2   81.69    8.80
   6 -10  -2   76.69    8.60
  -6  10   2   77.99    9.90
  -6  10   2   77.69    7.30
   6  10  -2   69.29    8.00
  -6  10   2   81.59    8.70
   6  10  -2   78.19    8.10
   6  10  -2   85.09    7.80
  -5 -10   2  212.48   19.00
  -5 -10   2  196.78   18.20
   5 -10  -2  186.88   18.60
   5 -10  -2  170.58   18.60
   5 -10  -2  186.28   18.70
  -5 -10   2  189.58   18.40
  -5  10   2  205.18   17.80
  -5  10   2  200.38   19.90
   5  10  -2  227.18   18.50
  -5  10   2  202.98   18.80
   4 -10  -2    1.50    1.80
   4 -10  -2    1.80    1.80
  -4 -10   2    4.70    1.50
  -4 -10   2    1.90    1.50
  -4 -10   2    2.10    2.50
   4  10  -2    1.00    1.20
  -4  10   2   -2.30    2.50
   4  10  -2    4.30    1.60
  -4  10   2    1.20    1.00
  -3 -10   2   61.79    6.60
  -3 -10   2   62.69    7.50
   3 -10  -2   68.99    7.00
   3 -10  -2   61.99    6.80
  -3  10   2   75.59    8.30
  -3  10   2   63.09    6.20
   3  10  -2   55.29    7.10
   3  10  -2   63.89    6.40
   2 -10  -2  477.15   42.70
  -2 -10   2  477.35   42.50
   2 -10  -2  460.25   42.80
  -2 -10   2  434.76   43.20
   2  10  -2  462.65   42.30
   2  10  -2  515.85   42.80
  -2  10   2  473.75   43.80
  -2  10   2  491.25   42.20
   2  10  -2  486.05   43.10
   1 -10  -2  651.13   55.39
  -1 -10   2  607.44   54.99
  -1 -10   2  593.74   55.79
  -1  10   2  644.94   56.39
   1  10  -2  550.24   55.09
  -1  10   2  637.74   54.79
   1  10  -2  683.43   55.39
   1  10  -2  623.04   55.59
  -1  10   2  586.94   54.59
   0 -10   2   16.10    2.60
   0 -10   2   12.70    3.40
   0 -10  -2   15.70    2.90
   0 -10  -2   11.10    3.20
   0 -10  -2   12.70    2.70
   0  10   2   19.90    4.30
   0  10  -2   18.00    3.70
   0  10  -2   14.20    2.60
   0  10   2   14.30    2.30
   0  10  -2   10.20    2.60
  -1 -10  -2  181.88   17.90
   1 -10   2  181.08   17.90
   1 -10   2  202.48   18.60
  -1 -10  -2  190.98   17.50
   1 -10   2  205.08   17.50
   1  10   2  190.28   17.40
  -1  10  -2  203.88   18.40
  -1  10  -2  196.88   17.60
  -1  10  -2  176.98   17.90
  -1  10  -2  171.48   17.50
   1  10   2  183.88   17.00
   1  10   2  215.48   19.10
  -2 -10  -2   86.09    8.10
   2 -10   2   76.59    7.60
   2 -10   2   69.69    8.50
  -2 -10  -2   86.89    7.40
  -2 -10  -2   76.19    8.50
  -2  10  -2   67.89    8.70
  -2  10  -2   75.19    8.70
   2  10   2   98.89    9.60
  -2  10  -2   69.89    8.20
   2  10   2   71.39    7.40
   2  10   2   73.99    6.90
  -2  10  -2   75.79    7.80
   3 -10   2    1.00    2.50
   3 -10   2    3.20    1.50
  -3 -10  -2    2.60    1.60
  -3 -10  -2    2.20    2.00
   3  10   2    0.10    1.60
  -3  10  -2    3.40    2.20
  -3  10  -2    2.60    2.80
   3  10   2    2.80    1.60
   4 -10   2  261.17   23.40
  -4 -10  -2  257.07   22.70
  -4 -10  -2  271.47   23.60
   4 -10   2  232.68   22.20
   4 -10   2  247.48   22.90
  -4  10  -2  225.98   23.30
   4  10   2  230.38   22.20
   4  10   2  237.18   22.30
  -5 -10  -2  148.29   13.40
  -5 -10  -2  140.59   13.20
   5 -10   2  153.08   14.00
   5 -10   2  133.59   12.70
   5 -10   2  144.49   13.70
  -5  10  -2  123.19   13.30
   5  10   2  137.69   13.00
  -5  10  -2  112.59   14.00
   5  10   2  116.39   12.80
  -6 -10  -2    7.60    2.60
   6 -10   2    6.90    2.20
   6 -10   2   12.10    3.40
   6 -10   2    3.50    3.40
  -6 -10  -2   11.10    2.90
  -6  10  -2    4.00    3.00
   6  10   2   10.30    2.70
   6  10   2    5.00    3.60
  -6  10  -2    5.90    4.40
   7 -10   2   19.70    4.90
   7 -10   2   23.00    5.10
   7 -10   2   21.00    3.60
  -7 -10  -2   18.50    3.70
  -7 -10  -2   27.60    4.40
  -7  10  -2   29.40    6.00
  -7  10  -2   16.50    4.00
  -7  10  -2   30.00    4.20
   7  10   2   21.60    4.20
   7  10   2   16.10    3.80
  -8 -10  -2   25.00    4.30
   8 -10   2   22.70    5.00
   8 -10   2   25.70    3.80
  -8 -10  -2   20.20    4.10
   8 -10   2   13.70    4.80
   8  10   2   17.10    4.20
  -8  10  -2   16.30    4.20
  -8  10  -2   19.90    5.90
  -8  10  -2   21.90    4.30
   8  10   2   20.30    4.30
   9 -10   2   -0.40    3.40
  -9 -10  -2    1.50    3.50
  -9 -10  -2    0.00    2.60
   9 -10   2   -0.10    2.50
   9 -10   2   -3.40    3.80
  -9  10  -2    4.10    4.90
  -9  10  -2    0.30    3.60
   9  10   2    4.90    3.50
  -9  10  -2   -1.60    3.20
   9  10   2    3.40    3.80
  10 -10   2   14.50    5.20
 -10 -10  -2   13.80    3.60
  10 -10   2   10.20    4.40
 -10 -10  -2    7.90    3.40
 -10  10  -2   10.10    4.30
  10  10   2    5.00    4.40
 -10  10  -2   13.60    7.10
 -10  10  -2   14.90    5.90
  11 -10   2   -7.90    5.00
 -11 -10  -2    1.00    3.20
  11 -10   2   -2.30    3.40
  11 -10   2   -0.90    3.90
 -11 -10  -2    0.80    3.30
 -11  10  -2   -2.20    4.20
  11  10   2   -2.40    4.50
 -11  10  -2    0.00    5.80
 -11  10  -2    0.10    4.30
  11  10   2    5.10    5.10
  12 -10   2    1.50    5.80
 -12 -10  -2    3.80    3.90
 -12 -10  -2    5.20    3.70
  12 -10   2    7.60    4.20
  12 -10   2   -3.00    4.20
 -12  10  -2    8.90    5.20
  12  10   2    8.10    5.30
 -12  10  -2   -1.20    6.40
  12  10   2    6.70    6.20
  13 -10   2    4.20    5.60
  13 -10   2   -6.20    6.60
 -13 -10  -2    1.60    4.30
  13  10   2   -2.80    8.50
  13  10   2   -1.20    6.00
 -14 -11   2    0.20    4.10
  14 -11  -2    0.60    5.60
 -14 -11   2    8.00    4.90
  14 -11  -2   -8.70    6.10
 -14  11   2   11.60    6.80
  14  11  -2   -4.20    5.50
  14  11  -2   -8.40    5.30
 -13 -11   2    4.10    3.60
 -13 -11   2   -1.80    2.90
  13 -11  -2   -0.70    5.30
  13 -11  -2    3.00    4.40
 -13  11   2    4.40    7.20
  13  11  -2   -3.80    4.30
  13  11  -2   -6.00    4.50
 -13  11   2    7.90    6.70
  12 -11  -2   26.90    6.40
  12 -11  -2   24.20    5.90
  12 -11  -2   34.50    6.30
 -12 -11   2   24.80    4.40
 -12  11   2   28.10    8.10
  12  11  -2   29.20    5.10
  12  11  -2   26.60    5.50
 -12  11   2   17.40    6.00
  12  11  -2   24.80    5.20
  11 -11  -2   -0.70    4.10
  11 -11  -2    5.10    3.90
  11 -11  -2    5.90    3.90
 -11 -11   2    5.90    2.80
 -11 -11   2    1.70    2.70
 -11  11   2    0.20    4.40
  11  11  -2    2.60    3.10
 -11  11   2   -2.10    5.40
  11  11  -2    2.30    3.20
  10 -11  -2   80.69    9.90
 -10 -11   2   85.59    9.10
  10 -11  -2   83.89    9.80
  10 -11  -2   90.59   12.40
 -10 -11   2   92.19    8.90
 -10  11   2   83.39   10.30
  10  11  -2   77.49    8.40
  10  11  -2   80.79    9.10
  -9 -11   2    4.80    2.20
   9 -11  -2    7.00    3.50
  -9 -11   2    2.90    2.40
   9 -11  -2    4.20    3.00
   9 -11  -2    4.50    3.10
   9  11  -2    4.00    2.30
   9  11  -2    2.60    2.30
  -9  11   2    6.70    3.40
   9  11  -2    3.40    2.00
  -9  11   2    5.10    4.70
   8 -11  -2   10.10    3.20
  -8 -11   2   13.00    3.00
   8 -11  -2   10.40    3.70
   8  11  -2   17.20    3.00
   8  11  -2    9.40    2.50
  -8  11   2   11.80    3.60
  -8  11   2    9.80    5.40
   8  11  -2   14.70    3.20
  -7 -11   2    8.70    2.30
   7 -11  -2   10.20    3.20
  -7 -11   2    6.60    2.40
   7 -11  -2    2.10    2.70
   7 -11  -2    2.50    3.50
  -7 -11   2   15.60    3.40
  -7  11   2   19.00    3.80
   7  11  -2    9.30    2.20
   7  11  -2   10.30    2.50
   7  11  -2    5.60    2.20
  -7  11   2    5.50    4.70
  -7  11   2    0.00    3.90
  -6 -11   2   33.50    5.10
  -6 -11   2   34.40    4.70
  -6 -11   2   33.90    4.40
   6 -11  -2   41.80    5.70
   6 -11  -2   38.20    5.20
  -6  11   2   30.30    5.20
   6  11  -2   30.50    4.70
  -6  11   2   33.50    3.70
   6  11  -2   33.60    4.80
  -6  11   2   34.50    6.90
   6  11  -2   36.20    4.20
   5 -11  -2  375.56   37.50
  -5 -11   2  416.06   37.80
  -5 -11   2  400.26   37.40
  -5 -11   2  402.86   37.20
   5  11  -2  471.25   37.50
  -5  11   2  421.06   36.80
  -5  11   2  407.36   38.80
   4 -11  -2  111.59   11.60
  -4 -11   2  105.29   11.20
   4 -11  -2  116.49   12.00
  -4 -11   2   98.79   11.10
  -4  11   2  121.89   10.80
   4  11  -2  124.59   10.90
   4  11  -2  129.89   11.40
  -4  11   2  111.29   12.90
  -3 -11   2  108.19   10.70
  -3 -11   2   94.79   11.20
  -3 -11   2   91.69   10.30
   3 -11  -2  107.99   10.60
  -3  11   2   99.89    9.90
   3  11  -2  114.79   11.20
   3  11  -2  112.99   10.00
   3  11  -2  112.59   10.50
  -3  11   2  103.19   14.80
  -2 -11   2    8.30    2.60
  -2 -11   2    9.90    2.40
   2 -11  -2   17.60    3.00
  -2 -11   2   15.50    3.80
   2 -11  -2   10.20    3.40
   2  11  -2    9.90    3.30
  -2  11   2   20.40    4.60
   2  11  -2   14.00    2.40
  -2  11   2   11.10    2.10
   2  11  -2   12.80    2.80
  -1 -11   2    4.40    1.60
   1 -11  -2    0.40    1.80
   1 -11  -2    4.60    2.00
  -1 -11   2    0.10    2.90
   1  11  -2    4.40    2.70
  -1  11   2    2.40    1.20
   1  11  -2   -0.80    2.90
  -1  11   2   -0.40    3.00
   1  11  -2    1.20    1.60
   0 -11  -2   14.30    2.80
   0 -11   2   12.80    2.40
   0 -11  -2    9.30    2.70
   0 -11  -2   12.90    3.20
   0 -11   2   10.40    3.60
   0  11   2   16.10    4.30
   0  11   2   12.90    2.20
   0  11  -2   11.00    3.50
   0  11  -2   11.70    3.00
   0  11   2   11.90    2.20
   0  11  -2    9.30    3.00
   0  11  -2   15.80    3.10
  -1 -11  -2   45.00    5.00
  -1 -11  -2   43.40    6.20
   1 -11   2   44.70    6.60
   1 -11   2   38.50    4.60
  -1 -11  -2   35.10    5.00
   1  11   2   38.90    4.60
   1  11   2   37.00    4.10
  -1  11  -2   40.10    5.30
  -1  11  -2   44.00    6.10
   1  11   2   45.90    6.90
  -1  11  -2   40.80    5.10
  -2 -11  -2   11.00    2.10
  -2 -11  -2    6.10    2.10
  -2 -11  -2    7.50    2.20
   2 -11   2    8.50    2.00
   2 -11   2    4.30    2.80
  -2 -11  -2    4.40    2.60
  -2  11  -2    5.50    2.30
  -2  11  -2   10.10    3.30
  -2  11  -2   10.30    2.90
  -2  11  -2    4.70    2.30
   2  11   2    5.60    1.20
   2  11   2   12.10    2.20
   2  11   2    4.40    3.90
   2  11   2    5.90    1.80
  -3 -11  -2   30.70    5.10
   3 -11   2   31.90    5.40
  -3 -11  -2   29.00    4.50
   3 -11   2   27.30    3.90
   3 -11   2   38.70    5.30
   3  11   2   24.90    4.10
  -3  11  -2   27.70    5.30
  -3  11  -2   38.70    4.90
  -3  11  -2   35.90    4.80
   3  11   2   29.50    4.00
   4 -11   2   37.40    5.50
   4 -11   2   35.70    5.60
  -4 -11  -2   34.30    5.40
  -4 -11  -2   26.90    4.50
   4 -11   2   32.60    4.20
   4  11   2   28.30    4.30
  -4  11  -2   29.30    4.90
   4  11   2   37.70    4.60
   5 -11   2    0.20    3.20
  -5 -11  -2    2.20    1.90
   5 -11   2   -5.10    2.50
   5 -11   2    0.70    1.80
  -5 -11  -2    2.10    2.30
   5  11   2    1.10    2.30
  -5  11  -2    3.40    2.90
  -5  11  -2   -1.40    3.40
   5  11   2    2.40    2.00
   6 -11   2   67.49    8.20
  -6 -11  -2   64.99    7.30
  -6 -11  -2   66.99    7.30
   6 -11   2   56.49    8.20
   6 -11   2   57.99    6.70
   6  11   2   47.50    7.10
  -6  11  -2   56.39    9.10
   6  11   2   67.29    7.30
  -7 -11  -2    4.40    2.80
   7 -11   2    2.20    2.30
   7 -11   2    3.60    3.10
  -7 -11  -2    3.50    2.50
   7 -11   2    8.10    4.10
   7  11   2    3.50    3.10
  -7  11  -2   -2.20    4.50
   7  11   2    6.20    3.00
  -7  11  -2    4.20    3.10
   8 -11   2    5.30    4.30
  -8 -11  -2    0.60    2.70
   8 -11   2   -1.30    2.30
  -8  11  -2    2.10    3.20
   8  11   2   -0.50    3.30
   8  11   2   -8.10    3.40
  -8  11  -2    4.10    4.90
  -9 -11  -2    3.10    2.70
   9 -11   2   -1.30    2.70
   9 -11   2    8.90    4.20
  -9 -11  -2    1.00    3.10
   9 -11   2   -0.50    4.50
  -9  11  -2    3.40    3.70
  -9  11  -2    1.90    3.70
   9  11   2    6.40    3.90
   9  11   2    3.00    4.20
  10 -11   2   -4.10    3.10
  10 -11   2    1.70    4.90
 -10 -11  -2   -3.30    3.00
  10 -11   2   -1.10    4.10
 -10 -11  -2   -0.20    3.10
 -10  11  -2   -4.30    5.30
 -10  11  -2    2.90    3.90
  10  11   2   -4.00    4.10
  10  11   2   -2.90    4.20
 -10  11  -2    3.80    4.20
  11 -11   2    4.10    4.40
  11 -11   2   -3.40    3.60
 -11 -11  -2   -1.50    3.70
  11 -11   2    8.50    6.00
 -11 -11  -2    0.80    3.60
 -11  11  -2    1.60    6.60
  11  11   2    0.30    4.70
 -11  11  -2    3.90    4.70
  11  11   2   -5.80    5.10
  12 -11   2   14.20    7.00
  12 -11   2   -3.10    6.70
 -12 -11  -2   -1.40    4.00
  12  11   2    3.30    6.20
  12  11   2    8.00    5.60
 -12  11  -2   12.60    7.50
  13 -12  -2    6.70    4.70
 -13 -12   2    6.50    3.60
  13 -12  -2   16.70    6.70
  13 -12  -2    8.10    5.50
 -13 -12   2    9.10    3.80
 -13  12   2   -8.70    5.70
  13  12  -2   -1.50    5.00
  13  12  -2    4.50    5.00
 -13  12   2   13.90    8.20
  12 -12  -2    0.20    4.40
 -12 -12   2    2.30    3.20
  12 -12  -2   -8.00    5.40
  12 -12  -2    6.10    4.50
 -12 -12   2    4.10    3.30
 -12  12   2    2.50    6.40
 -12  12   2   -7.70    5.00
  12  12  -2   10.20    4.40
  12  12  -2    7.70    4.30
  11 -12  -2   -5.10    3.70
  11 -12  -2    5.60    3.90
  11 -12  -2   -2.80    4.70
 -11 -12   2    4.30    3.20
 -11 -12   2    0.50    2.80
 -11  12   2   -4.80    4.40
 -11  12   2    1.90    6.40
  11  12  -2   -4.80    3.20
  11  12  -2    1.30    3.40
  11  12  -2    0.10    3.20
  10 -12  -2    0.00    3.60
 -10 -12   2    3.90    3.10
  10 -12  -2   -1.50    3.40
 -10 -12   2    0.60    2.50
 -10  12   2    4.80    4.10
  10  12  -2   -2.70    2.50
  10  12  -2    2.20    3.00
 -10  12   2   -1.90    5.50
  10  12  -2   -3.60    2.80
  -9 -12   2    4.30    2.30
  -9 -12   2    5.20    3.20
   9 -12  -2    0.40    3.20
   9 -12  -2    0.10    3.00
  -9  12   2    5.20    5.40
   9  12  -2    0.00    2.20
  -9  12   2    2.50    3.50
   9  12  -2    3.70    3.00
   9  12  -2    1.70    2.00
  -8 -12   2    0.20    2.10
   8 -12  -2    0.50    2.80
  -8 -12   2    2.40    2.40
   8 -12  -2   -0.90    2.70
   8  12  -2    6.90    2.50
  -8  12   2    5.10    3.50
   8  12  -2   10.30    2.60
   8  12  -2    0.50    2.00
  -8  12   2    4.00    4.70
  -7 -12   2   21.50    4.20
   7 -12  -2   17.60    3.90
   7 -12  -2   28.80    5.00
  -7 -12   2   18.70    3.50
  -7 -12   2   18.20    3.80
  -7  12   2   19.60    2.70
  -7  12   2    8.40    5.10
   7  12  -2   26.00    3.40
   7  12  -2   16.80    3.30
   7  12  -2   20.40    3.60
  -6 -12   2   38.00    5.50
   6 -12  -2   46.80    6.20
   6 -12  -2   41.90    6.30
  -6 -12   2   54.79    6.60
  -6 -12   2   43.60    5.60
   6  12  -2   50.89    5.60
  -6  12   2   44.60    4.80
  -6  12   2   32.70    7.50
   6  12  -2   51.49    5.70
   6  12  -2   46.40    5.80
  -5 -12   2   64.59    6.90
   5 -12  -2   58.09    7.20
   5 -12  -2   59.09    7.10
  -5 -12   2   57.29    6.80
  -5 -12   2   47.70    7.60
   5  12  -2   65.49    6.40
   5  12  -2   63.99    6.90
  -5  12   2   61.29    6.10
  -5  12   2   67.19    9.10
   4 -12  -2  214.88   23.10
  -4 -12   2  255.97   23.80
  -4 -12   2  244.58   22.90
  -4 -12   2  242.18   22.90
   4 -12  -2  228.78   23.10
   4  12  -2  292.97   23.10
  -4  12   2  248.58   24.50
  -4  12   2  254.27   22.40
  -3 -12   2  285.57   27.30
  -3 -12   2  282.87   26.40
   3 -12  -2  289.67   26.70
   3 -12  -2  290.17   26.70
  -3  12   2  285.27   25.90
   3  12  -2  303.37   26.50
  -3  12   2  262.57   27.70
   3  12  -2  303.67   27.10
   2 -12  -2  229.18   22.80
   2 -12  -2  224.28   22.70
  -2 -12   2  251.17   22.50
  -2 -12   2  229.48   23.50
  -2  12   2  238.38   22.10
  -2  12   2  236.68   23.90
   2  12  -2  265.07   22.20
   2  12  -2  238.78   23.30
   2  12  -2  277.67   22.80
   1 -12  -2  130.49   12.90
  -1 -12   2  131.49   13.80
  -1 -12   2  133.89   12.50
   1 -12  -2  127.09   12.90
   1  12  -2  128.59   13.50
   1  12  -2  121.79   12.20
  -1  12   2  137.49   12.70
  -1  12   2  136.49   14.40
   0 -12   2   45.30    7.50
   0 -12  -2   62.59    6.50
   0 -12   2   54.39    5.90
   0 -12  -2   51.09    7.00
   0  12  -2   59.49    6.50
   0  12   2   48.20    5.60
   0  12  -2   57.39    7.40
   0  12   2   71.99    8.60
   0  12   2   59.99    5.90
   0  12  -2   47.50    6.40
   0  12  -2   45.60    5.80
  -1 -12  -2   21.90    3.90
   1 -12   2   26.10    3.70
  -1 -12  -2   24.00    4.70
   1  12   2   36.50    6.00
   1  12   2   22.40    3.40
  -1  12  -2   30.80    4.40
  -1  12  -2   24.90    3.70
  -1  12  -2   20.00    3.50
  -1  12  -2   28.10    5.20
  -2 -12  -2   23.60    3.90
  -2 -12  -2   20.70    3.30
   2 -12   2   22.70    3.40
   2 -12   2   26.20    5.10
  -2 -12  -2   20.70    4.40
   2  12   2   29.90    5.90
   2  12   2   24.40    3.60
   2  12   2   21.50    2.60
  -2  12  -2   21.70    3.50
  -2  12  -2   23.00    5.00
  -2  12  -2   20.00    4.00
  -2  12  -2   22.30    4.40
  -3 -12  -2    4.90    2.70
   3 -12   2   -0.50    3.30
   3 -12   2    3.80    1.70
   3 -12   2    8.00    3.40
  -3 -12  -2    0.70    1.90
   3  12   2    2.90    2.10
  -3  12  -2    1.10    4.00
  -3  12  -2    0.00    2.50
   3  12   2    2.60    2.00
   4 -12   2  106.99   10.80
   4 -12   2   83.89    9.10
   4 -12   2   89.59   10.30
  -4 -12  -2  102.29   10.20
  -4 -12  -2  100.59    9.80
  -4  12  -2   84.89    9.80
  -4  12  -2   87.19    9.80
   4  12   2   77.59    9.20
   4  12   2   96.89    9.50
  -4  12  -2   97.19   11.00
   5 -12   2  219.48   19.60
  -5 -12  -2  218.38   19.50
  -5 -12  -2  209.98   19.20
   5 -12   2  191.88   18.50
   5 -12   2  212.78   20.10
   5  12   2  181.88   18.70
  -5  12  -2  173.78   18.90
   5  12   2  204.38   18.90
  -5  12  -2  194.38   20.50
   6 -12   2    0.50    2.10
   6 -12   2    1.70    4.20
   6 -12   2    6.60    3.60
  -6 -12  -2    3.60    2.20
  -6 -12  -2    1.80    2.60
   6  12   2    0.70    2.90
   6  12   2    1.70    2.70
  -6  12  -2   -0.80    4.30
  -6  12  -2   -2.00    2.70
   7 -12   2    6.60    4.70
  -7 -12  -2    9.60    3.20
   7 -12   2    6.60    2.50
   7 -12   2    8.90    4.10
  -7  12  -2   -1.00    5.00
   7  12   2   11.20    3.70
   7  12   2   12.20    4.70
  -7  12  -2    2.90    3.40
  -8 -12  -2    0.00    2.80
   8 -12   2   -3.70    2.50
  -8 -12  -2    1.60    2.90
   8 -12   2    0.70    4.00
   8 -12   2   -2.30    4.90
  -8  12  -2    0.60    5.40
  -8  12  -2    5.10    3.40
   8  12   2   -0.80    3.50
   8  12   2    3.40    3.60
  -9 -12  -2    6.20    3.50
  -9 -12  -2    7.50    3.60
   9 -12   2   18.90    6.10
   9 -12   2    6.30    4.60
   9 -12   2   11.10    3.40
  -9  12  -2    8.40    4.00
   9  12   2    4.00    4.20
   9  12   2   10.20    4.40
  -9  12  -2    7.00    6.10
  10 -12   2    5.10    6.40
 -10 -12  -2    2.70    3.60
 -10 -12  -2    1.10    3.50
  10 -12   2    6.20    3.50
  10 -12   2    7.60    4.80
  10  12   2    4.40    4.70
  10  12   2    6.90    4.90
 -10  12  -2   14.80    7.70
 -10  12  -2    1.30    4.20
  11 -12   2    0.40    4.90
  11 -12   2   14.40    6.90
 -11 -12  -2   -1.20    3.40
 -11 -12  -2   -7.50    3.80
  11 -12   2   -1.30    6.10
 -11  12  -2   -2.40    6.70
  11  12   2   -0.40    5.00
  11  12   2    0.20    5.50
  12 -12   2    6.50    8.00
 -12 -12  -2   -0.80    4.20
 -12  12  -2   -6.60   11.60
  13 -13  -2    4.10    6.00
 -13 -13   2   24.80    4.90
  13 -13  -2   15.10    6.10
 -13 -13   2   21.80    4.70
 -13  13   2   14.10   10.40
 -13  13   2    6.10    6.90
  13  13  -2   24.50    6.80
  13  13  -2   16.10   10.40
  12 -13  -2    6.90    4.80
 -12 -13   2   -1.10    3.40
  12 -13  -2    4.20    5.00
 -12 -13   2    0.70    3.50
 -12  13   2   -3.20    7.80
  12  13  -2    6.40    4.80
  12  13  -2   -0.60    4.50
 -12  13   2    4.20    5.70
 -11 -13   2   -1.90    3.00
  11 -13  -2    4.10    4.20
 -11 -13   2   -2.00    3.20
  11 -13  -2   -2.30    4.00
  11  13  -2   -3.20    3.70
 -11  13   2   -2.50    5.00
 -11  13   2   12.60    7.40
  11  13  -2   -1.70    3.60
 -10 -13   2    3.20    3.40
  10 -13  -2    5.00    3.80
 -10 -13   2    0.80    2.80
 -10  13   2    4.60    6.10
 -10  13   2   -3.90    4.30
  10  13  -2    2.40    3.20
  10  13  -2   -0.40    2.80
  10  13  -2   -1.90    3.00
  -9 -13   2  103.89   11.20
   9 -13  -2  124.09   12.00
  -9 -13   2  116.79   10.90
   9 -13  -2  109.69   12.60
  -9  13   2  104.29   14.10
   9  13  -2   92.19   10.30
   9  13  -2  107.49   11.40
  -9  13   2  111.29   12.20
  -8 -13   2   12.90    4.50
   8 -13  -2   19.20    4.60
   8 -13  -2   13.80    4.00
  -8 -13   2   10.80    3.20
   8  13  -2   10.50    2.70
  -8  13   2    9.60    5.60
   8  13  -2   12.60    3.10
   8  13  -2   13.50    3.50
  -8  13   2   15.40    2.30
   7 -13  -2    6.60    3.50
  -7 -13   2    5.90    2.50
  -7 -13   2    2.70    3.30
  -7 -13   2    1.50    2.70
   7 -13  -2    4.20    2.90
   7  13  -2    5.80    2.70
  -7  13   2   10.00    5.10
  -7  13   2    5.90    1.70
   7  13  -2    3.10    2.20
   7  13  -2    7.70    2.60
   6 -13  -2    4.30    2.80
  -6 -13   2    2.20    3.20
  -6 -13   2   -0.40    2.20
  -6 -13   2    1.00    2.30
   6 -13  -2    0.30    2.60
   6  13  -2    3.60    2.20
  -6  13   2   -0.10    1.50
   6  13  -2    1.80    1.90
  -6  13   2   -0.40    4.60
   6  13  -2   -1.20    2.70
  -5 -13   2    2.60    2.20
   5 -13  -2    1.70    2.60
   5 -13  -2    1.60    2.40
  -5 -13   2   -6.10    3.20
  -5 -13   2    1.40    2.10
  -5  13   2    4.10    4.50
   5  13  -2    1.60    1.70
   5  13  -2   -0.50    2.00
  -5  13   2    0.80    1.40
   4 -13  -2   26.20    4.70
   4 -13  -2   17.60    4.00
  -4 -13   2   21.30    5.20
  -4 -13   2   21.70    4.00
  -4 -13   2   23.40    4.10
  -4  13   2   29.60    6.60
  -4  13   2   24.80    3.30
   4  13  -2   27.00    3.40
   3 -13  -2  200.98   19.50
  -3 -13   2  188.68   19.20
   3 -13  -2  200.18   19.40
  -3 -13   2  171.98   20.00
  -3 -13   2  177.58   19.00
  -3  13   2  212.38   18.70
   3  13  -2  229.88   19.30
  -3  13   2  209.98   21.00
   3  13  -2  249.18   20.40
  -2 -13   2  197.08   19.90
   2 -13  -2  213.58   20.40
  -2 -13   2  197.08   21.00
   2 -13  -2  195.18   20.20
  -2  13   2  220.88   19.60
   2  13  -2  248.78   20.20
   2  13  -2  239.38   21.00
  -2  13   2  187.28   21.50
   1 -13  -2  200.98   19.30
  -1 -13   2  205.38   18.90
  -1 -13   2  187.88   20.10
   1 -13  -2  185.88   19.20
  -1  13   2  212.08   18.70
  -1  13   2  208.98   20.90
   1  13  -2  212.68   18.50
   1  13  -2  199.38   19.90
   0 -13  -2  132.99   15.30
   0 -13  -2  149.29   14.90
   0 -13   2  148.39   14.40
   0 -13  -2  160.48   14.90
   0  13  -2  143.59   15.60
   0  13  -2  149.39   14.10
   0  13   2  145.29   14.30
   0  13  -2  164.18   14.80
   0  13   2  176.58   16.90
  -1 -13  -2   10.70    2.90
  -1 -13  -2    8.30    3.30
  -1 -13  -2    6.80    3.70
   1 -13   2    8.80    3.90
   1  13   2   14.80    2.80
  -1  13  -2    7.70    2.50
   1  13   2   14.80    5.10
  -1  13  -2   13.60    3.10
  -1  13  -2    5.80    3.90
   1  13   2    6.10    2.10
  -2 -13  -2   28.50    3.90
   2 -13   2   30.70    5.70
   2 -13   2   20.00    3.70
  -2 -13  -2   24.50    4.20
  -2 -13  -2   26.90    5.10
  -2  13  -2   31.40    4.70
   2  13   2   21.50    2.90
   2  13   2   27.70    4.10
   2  13   2   27.90    6.30
   3 -13   2   59.29    8.00
   3 -13   2   58.89    7.40
   3 -13   2   58.99    6.20
  -3 -13  -2   49.60    7.20
  -3 -13  -2   58.89    6.60
  -3  13  -2   46.60    6.70
   3  13   2   54.59    6.50
   3  13   2   45.00    6.10
  -3  13  -2   58.99    8.70
   4 -13   2    7.10    2.40
   4 -13   2    2.40    3.90
  -4 -13  -2    7.50    3.30
  -4 -13  -2    7.40    2.90
   4 -13   2    6.20    3.40
  -4  13  -2    0.40    3.00
  -4  13  -2    2.50    2.50
   4  13   2    5.20    2.70
  -4  13  -2    8.70    4.70
   4  13   2    4.90    2.40
  -5 -13  -2   67.39    7.50
  -5 -13  -2   59.89    7.20
   5 -13   2   57.09    7.90
   5 -13   2   52.89    6.40
   5 -13   2   59.79    7.90
   5  13   2   55.29    6.90
  -5  13  -2   48.40    8.50
  -5  13  -2   45.10    6.80
   5  13   2   47.20    6.70
   6 -13   2   13.10    3.50
  -6 -13  -2   11.40    3.80
   6 -13   2    9.40    5.00
  -6 -13  -2   14.60    3.90
   6 -13   2   12.80    4.70
  -6  13  -2   16.20    5.70
  -6  13  -2   10.60    3.50
   6  13   2   19.90    4.20
   6  13   2   16.20    4.10
   7 -13   2    1.80    2.70
  -7 -13  -2    4.60    2.90
   7 -13   2    1.60    4.10
   7 -13   2    3.30    5.20
  -7 -13  -2    1.30    3.00
   7  13   2   -0.80    3.60
   7  13   2   -2.20    3.30
  -7  13  -2   10.30    6.10
  -7  13  -2   -2.50    3.20
   8 -13   2    3.90    4.20
   8 -13   2    2.00    5.60
  -8 -13  -2    0.40    3.20
   8 -13   2    3.10    2.90
  -8  13  -2    0.30    3.40
   8  13   2    6.50    4.40
  -8  13  -2   -0.20    6.10
   8  13   2   -0.40    3.90
   9 -13   2    0.60    6.40
  -9 -13  -2    4.00    3.50
  -9 -13  -2    0.30    3.40
   9 -13   2   -1.00    3.20
   9 -13   2    1.30    4.70
  -9  13  -2   -2.90    3.70
   9  13   2    0.20    5.00
   9  13   2   10.10    4.80
  -9  13  -2   -4.20    6.10
  10 -13   2    0.10    4.80
  10 -13   2   -3.80    7.30
 -10 -13  -2   -6.80    3.50
 -10 -13  -2    2.60    3.80
  10 -13   2    0.50    3.70
 -10  13  -2    4.70    7.70
  10  13   2    0.20    5.20
  10  13   2    3.20    5.10
  11 -13   2   20.40    8.60
 -11 -13  -2   10.80    6.10
  11 -13   2    0.70    5.70
 -11 -13  -2    3.90    4.50
  11  13   2   19.00    8.10
  11  13   2   20.60    6.50
 -11  13  -2   17.60    8.40
 -12 -14   2    8.10    4.10
 -12 -14   2    1.00    4.00
  12 -14  -2    2.80    5.30
  12 -14  -2    8.80    7.80
  12  14  -2    6.50    5.60
 -12  14   2    0.20    6.40
 -12  14   2    8.30   11.10
  12  14  -2   21.30   10.00
 -11 -14   2    2.30    3.60
  11 -14  -2    3.50    4.80
  11 -14  -2    7.90    4.80
 -11 -14   2    5.90    3.80
 -11  14   2   -0.50    7.50
  11  14  -2    3.70    4.30
  11  14  -2   11.00    4.80
 -10 -14   2   28.80    4.60
  10 -14  -2   21.50    5.40
  10 -14  -2   29.30    6.50
 -10 -14   2   18.90    4.60
  10  14  -2   19.30    5.00
 -10  14   2   25.10    8.40
  10  14  -2   20.60    4.80
   9 -14  -2   59.69    8.30
  -9 -14   2   41.90    7.10
  -9 -14   2   65.09    7.30
   9 -14  -2   76.89    9.00
   9  14  -2   53.99    7.90
  -9  14   2   45.90   10.10
   9  14  -2   69.79    7.90
   8 -14  -2    6.70    6.80
   8 -14  -2    6.60    3.30
  -8 -14   2   -0.50    2.80
  -8 -14   2    2.10    3.00
   8  14  -2    3.10    2.30
  -8  14   2   16.50    7.00
  -8  14   2    3.80    1.80
   8  14  -2    1.60    2.70
   8  14  -2    4.60    2.80
  -7 -14   2    0.50    2.50
   7 -14  -2    4.50    3.80
  -7 -14   2   -1.60    2.60
  -7 -14   2    1.90    3.70
   7 -14  -2    5.70    3.20
  -7  14   2    1.60    1.80
   7  14  -2    3.00    2.40
  -7  14   2    4.70    5.40
   7  14  -2    2.10    2.90
   7  14  -2    5.10    2.90
  -6 -14   2    8.30    4.00
   6 -14  -2   15.90    4.40
   6 -14  -2   10.90    3.60
  -6 -14   2    9.90    3.20
  -6 -14   2   11.90    3.50
   6  14  -2   13.40    3.80
  -6  14   2   12.00    2.30
   6  14  -2   14.20    2.80
  -6  14   2   10.60    5.80
   5 -14  -2   52.89    7.20
  -5 -14   2   43.10    6.60
  -5 -14   2   52.19    7.20
   5 -14  -2   32.30    5.90
  -5 -14   2   39.00    6.00
   5  14  -2   42.20    6.00
  -5  14   2   44.70    5.10
  -5  14   2   48.50    8.50
   5  14  -2   50.19    5.90
  -4 -14   2    2.60    4.10
   4 -14  -2    5.30    2.80
  -4 -14   2    2.10    2.50
  -4 -14   2    8.70    3.00
   4 -14  -2    5.10    3.30
  -4  14   2    8.00    5.30
   4  14  -2    3.10    2.30
   4  14  -2    5.40    1.90
  -4  14   2    5.20    2.10
  -3 -14   2   17.60    3.70
  -3 -14   2   15.50    3.70
  -3 -14   2   12.60    4.90
   3 -14  -2   19.20    3.90
   3  14  -2   19.60    3.70
   3  14  -2   22.00    5.00
   3  14  -2   20.00    2.90
  -3  14   2   21.30    3.20
  -3  14   2   14.90    5.80
  -2 -14   2   -4.10    3.70
   2 -14  -2    1.30    2.90
   2 -14  -2    7.80    2.70
  -2 -14   2    2.30    2.20
  -2 -14   2    1.80    2.80
  -2  14   2    0.50    1.80
   2  14  -2    3.80    1.70
   2  14  -2    1.60    2.20
  -2  14   2    1.40    4.40
   2  14  -2   -2.40    4.00
   1 -14  -2  164.08   16.90
  -1 -14   2  168.58   16.30
   1 -14  -2  147.49   16.50
  -1  14   2  172.78   16.10
   1  14  -2  177.38   17.60
  -1  14   2  170.58   18.50
   1  14  -2  186.98   15.70
   0 -14   2  190.28   20.60
   0 -14   2  183.78   19.10
   0 -14  -2  209.78   19.60
   0 -14  -2  198.48   19.70
   0  14  -2  201.58   18.60
   0  14  -2  231.38   20.90
   0  14   2  213.18   21.40
   0  14   2  189.78   19.00
   0  14  -2  234.98   19.60
  -1 -14  -2   71.09    9.00
   1 -14   2   77.79    9.90
  -1 -14  -2   61.99    8.50
   1 -14   2   66.69    7.70
  -1 -14  -2   73.09    8.30
   1  14   2   65.59   10.50
  -1  14  -2   80.69    9.90
   1  14   2   80.39    7.90
   1  14   2   65.89    7.20
  -1  14  -2   76.69    8.30
   2 -14   2   15.70    4.50
   2 -14   2    8.70    2.70
  -2 -14  -2    5.70    2.80
  -2 -14  -2   12.60    4.00
  -2 -14  -2    6.40    2.90
  -2  14  -2   11.70    4.90
   2  14   2   13.60    3.10
   2  14   2    4.70    5.00
  -2  14  -2   13.40    3.30
   2  14   2    6.90    1.80
   3 -14   2   63.19    9.20
   3 -14   2   57.99    6.80
  -3 -14  -2   64.49    8.20
  -3 -14  -2   68.79    7.40
   3  14   2   56.69    6.70
  -3  14  -2   60.29    7.40
   3  14   2   56.89    7.20
  -3  14  -2   53.39    8.80
   4 -14   2   12.70    3.10
  -4 -14  -2   13.00    4.10
  -4 -14  -2   11.20    3.70
   4 -14   2    8.70    4.30
  -4  14  -2   22.00    4.10
   4  14   2   14.50    3.30
  -4  14  -2   13.50    5.60
   4  14   2   10.30    3.30
  -5 -14  -2    2.90    2.90
   5 -14   2   -2.40    2.10
  -5 -14  -2   -3.40    3.00
   5 -14   2   -0.60    4.00
   5 -14   2    9.00    4.60
   5  14   2   -2.00    3.10
  -5  14  -2    2.20    3.70
  -5  14  -2   -1.10    5.20
   5  14   2   -2.40    2.60
  -5  14  -2    0.70    2.80
  -6 -14  -2    7.60    3.70
  -6 -14  -2   10.40    3.80
   6 -14   2    5.30    5.40
   6 -14   2    1.20    4.50
   6 -14   2    6.30    2.80
  -6  14  -2   -4.90    5.70
  -6  14  -2    7.70    3.20
   6  14   2   10.10    3.90
   6  14   2    5.30    3.40
  -6  14  -2    4.30    4.60
  -7 -14  -2   17.40    7.50
   7 -14   2   14.90    5.60
  -7 -14  -2   17.50    4.30
   7 -14   2   19.80    3.90
  -7  14  -2    3.70    7.20
  -7  14  -2   23.90    4.30
   7  14   2   18.00    4.90
   7  14   2   14.80    4.80
   8 -14   2   -0.10    2.90
  -8 -14  -2    4.70    3.50
  -8 -14  -2   -3.40    3.50
   8 -14   2   -1.30    4.80
   8 -14   2   12.50    6.70
   8  14   2   -2.30    4.20
  -8  14  -2    7.70    7.00
  -8  14  -2   11.00    3.70
   8  14   2    1.80    4.60
   9 -14   2    7.80    4.90
   9 -14   2    0.90    3.40
  -9 -14  -2    6.30    4.10
  -9 -14  -2    7.60    4.00
   9 -14   2    3.10    7.70
   9  14   2   -0.70    5.20
  -9  14  -2    0.90    7.50
   9  14   2   -2.10    5.10
  10 -14   2   44.60   14.70
 -10 -14  -2   33.30    6.30
 -10  14  -2   13.00    9.20
  10  14   2   42.90    9.40
  10  14   2   37.10    7.80
 -11 -15   2    1.70    5.10
  11 -15  -2    5.00    5.60
 -11 -15   2    3.90    4.10
  11 -15  -2   -9.00    4.70
  11  15  -2   -0.70    5.10
 -11  15   2   -0.20    8.80
  11  15  -2    0.60    4.80
 -10 -15   2   16.40    4.50
  10 -15  -2   21.60    5.90
  10 -15  -2   10.20    4.60
 -10 -15   2   13.90    4.00
 -10  15   2    6.50    8.60
  10  15  -2    1.60    4.50
  10  15  -2   11.40    4.30
   9 -15  -2   -0.50    4.40
  -9 -15   2    9.80    4.00
  -9 -15   2    6.00    3.30
   9  15  -2    1.60    3.70
  -9  15   2   16.80    7.80
   9  15  -2    3.40    3.80
   8 -15  -2    3.70    3.70
   8 -15  -2    6.40    4.40
  -8 -15   2    7.50    3.40
  -8 -15   2   12.00    4.00
   8  15  -2   10.30    3.70
   8  15  -2   10.20    3.80
  -8  15   2    2.50    2.40
  -8  15   2    0.50    6.80
   7 -15  -2    0.90    3.90
  -7 -15   2   -2.40    3.00
  -7 -15   2   -2.70    3.90
  -7 -15   2   -0.30    2.70
   7 -15  -2   -0.30    3.20
   7  15  -2   -0.10    3.00
  -7  15   2    1.00    2.00
  -7  15   2   -5.00    6.40
   7  15  -2    2.40    2.70
   7  15  -2    1.40    2.70
   6 -15  -2   12.40    4.10
  -6 -15   2   16.90    3.80
  -6 -15   2   12.80    3.90
   6 -15  -2   15.50    4.80
  -6 -15   2   13.50    4.70
  -6  15   2   14.00    6.70
  -6  15   2   17.70    3.50
   6  15  -2   18.30    4.20
   6  15  -2   21.50    3.50
   6  15  -2   12.50    3.50
  -5 -15   2   -5.80    4.20
   5 -15  -2   -3.10    2.60
  -5 -15   2    0.80    2.70
  -5 -15   2    1.00    2.90
   5 -15  -2   -1.50    3.50
   5  15  -2   -0.10    2.30
  -5  15   2   -3.30    5.70
  -5  15   2    3.00    1.90
   5  15  -2   -0.40    2.10
  -4 -15   2    3.30    3.00
   4 -15  -2    2.80    3.80
  -4 -15   2   12.30    4.90
   4 -15  -2    0.20    2.80
  -4 -15   2    2.30    2.60
  -4  15   2   10.10    5.20
   4  15  -2    5.60    2.20
  -4  15   2    7.00    2.30
  -3 -15   2    4.30    2.80
   3 -15  -2    2.70    3.80
  -3 -15   2   18.50    5.10
   3 -15  -2    3.20    2.80
  -3 -15   2   -0.20    2.80
  -3  15   2    4.40    5.10
   3  15  -2    7.70    2.70
   3  15  -2    3.10    1.90
  -3  15   2    4.60    2.30
  -2 -15   2    1.20    2.90
  -2 -15   2   -3.70    2.20
  -2 -15   2   -0.10    5.80
   2 -15  -2   -2.50    3.60
   2 -15  -2    2.30    2.50
   2  15  -2    1.80    1.70
   2  15  -2    2.50    2.40
   2  15  -2   -2.00    5.00
  -2  15   2    3.70    2.20
  -2  15   2    1.90    5.10
  -1 -15   2   88.99   12.00
  -1 -15   2   99.19   10.20
   1 -15  -2   80.79   11.40
   1 -15  -2   93.79   11.30
  -1 -15   2   87.39   10.70
   1 -15  -2   99.19   10.60
   1  15  -2  125.89   12.60
  -1  15   2  105.59   10.10
  -1  15   2  113.69   13.10
   0 -15  -2  137.29   13.20
   0 -15   2  123.39   14.80
   0 -15   2  114.99   12.70
   0 -15  -2  134.39   13.70
   0 -15  -2  108.39   13.70
   0  15   2  130.09   15.30
   0  15  -2  150.88   13.10
   0  15   2  139.89   12.90
   0  15  -2  109.89   14.30
  -1 -15  -2   42.50    7.10
   1 -15   2   40.70    5.60
  -1 -15  -2   47.10    6.70
   1 -15   2   34.40    7.70
  -1  15  -2   42.90    7.70
   1  15   2   60.49    9.40
  -1  15  -2   46.90    6.30
   1  15   2   42.60    6.00
   2 -15   2   22.90    6.50
   2 -15   2   31.30    4.60
  -2 -15  -2   25.20    5.70
  -2 -15  -2   31.50    5.20
  -2 -15  -2   26.00    4.40
   2  15   2   18.70    4.30
   2  15   2   34.30    7.60
  -2  15  -2   28.10    4.60
  -2  15  -2   24.90    6.60
  -3 -15  -2    7.60    3.10
   3 -15   2    7.30    2.60
   3 -15   2    4.50    4.60
  -3 -15  -2    1.90    3.70
  -3  15  -2    7.60    3.20
  -3  15  -2    3.70    5.20
  -4 -15  -2   -2.00    3.40
  -4 -15  -2    1.80    3.00
   4 -15   2    3.30    2.40
   4 -15   2   -0.70    4.00
   4  15   2   -2.00    2.60
   4  15   2   -0.50    3.00
  -4  15  -2   -7.10    5.00
  -4  15  -2    2.10    2.90
   5 -15   2    6.60    4.70
   5 -15   2    1.80    2.70
  -5 -15  -2    3.10    3.70
  -5 -15  -2   -0.40    3.30
   5  15   2   -1.50    3.20
  -5  15  -2   -2.10    5.90
  -5  15  -2    2.30    3.10
   6 -15   2    4.00    2.80
  -6 -15  -2   13.10    4.00
   6 -15   2    5.50    4.90
   6  15   2    8.90    4.00
   6  15   2    5.70    3.90
  -6  15  -2    1.50    6.50
  -6  15  -2    2.10    3.40
  -7 -15  -2    2.10    3.50
   7 -15   2    4.90    3.40
  -7 -15  -2    9.80    4.30
   7 -15   2    6.30    5.60
   7  15   2   20.40    5.20
   7  15   2   11.60    4.60
  -7  15  -2    3.80    7.20
  -7  15  -2   11.10    3.70
  -8 -15  -2    9.00    4.50
   8 -15   2    5.00    5.70
  -8 -15  -2   10.10    4.40
   8 -15   2    2.60    3.50
  -8  15  -2    7.20    3.90
   8  15   2   15.50    5.50
   8  15   2   10.90    5.10
  -8  15  -2    5.80    7.80
   9 -15   2  106.29   14.60
  -9 -15  -2  107.89   13.00
   9  15   2  129.89   14.20
   9  15   2  114.09   15.30
  -9  15  -2  105.49   16.30
  10 -16  -2    3.00    6.00
 -10 -16   2    9.60    6.10
  10 -16  -2    8.50    4.80
 -10  16   2   17.20    9.30
  10  16  -2    9.70    4.90
  10  16  -2    8.40    5.20
   9 -16  -2   22.60    6.60
  -9 -16   2   22.80    4.80
   9 -16  -2   23.40    5.70
  -9 -16   2   14.70    4.90
   9  16  -2   19.50    5.60
   9  16  -2   11.40    4.80
  -9  16   2   23.50    8.60
   8 -16  -2    1.40    4.60
  -8 -16   2    1.60    3.60
   8 -16  -2    0.10    3.80
  -8 -16   2    4.20    3.70
   8  16  -2   -2.00    3.40
   8  16  -2    7.20    3.90
  -8  16   2    0.20    7.20
   7 -16  -2    9.50    5.10
  -7 -16   2   10.20    3.90
   7 -16  -2    9.10    4.30
  -7 -16   2    3.60    3.70
   7  16  -2    6.50    3.70
   7  16  -2   19.00    3.90
  -7  16   2    6.20    7.30
  -6 -16   2   37.30    5.60
  -6 -16   2   41.40    6.50
  -6 -16   2   28.40    5.40
   6 -16  -2   29.70    6.70
  -6  16   2   36.80    8.90
   6  16  -2   39.40    5.10
   6  16  -2   29.70    5.60
   6  16  -2   32.40    5.60
  -5 -16   2   37.00    6.20
   5 -16  -2   45.70    6.60
  -5 -16   2   45.50    6.50
   5 -16  -2   51.49    7.60
   5  16  -2   39.80    6.20
  -5  16   2   37.20    5.40
  -5  16   2   42.50    9.20
   5  16  -2   42.70    5.60
  -4 -16   2    0.40    5.00
   4 -16  -2    2.50    4.30
  -4 -16   2    3.90    3.30
   4 -16  -2    2.20    3.00
  -4 -16   2    1.70    5.30
  -4  16   2    6.20    6.00
   4  16  -2    2.10    2.80
   4  16  -2   -0.30    2.10
  -4  16   2    2.80    2.50
   3 -16  -2   11.50    5.00
  -3 -16   2   12.60    9.80
  -3 -16   2   11.90    3.90
   3 -16  -2   21.20    4.40
  -3 -16   2   20.30    4.20
   3  16  -2   18.20    4.00
   3  16  -2   15.50    2.90
  -3  16   2   11.10    3.20
  -3  16   2    8.30    6.40
   2 -16  -2   16.90    4.30
  -2 -16   2   25.80    4.40
  -2 -16   2   20.30    4.90
   2 -16  -2   16.30    5.70
  -2 -16   2   22.30    6.30
  -2  16   2   20.30    3.80
   2  16  -2   24.50    6.60
  -2  16   2   25.70    7.40
   2  16  -2   28.50    7.20
   1 -16  -2   36.20    7.40
  -1 -16   2   21.30    4.20
  -1 -16   2   29.20    7.10
   1 -16  -2   22.90    6.00
  -1 -16   2   21.90    5.00
   1 -16  -2   21.00    5.80
  -1  16   2   24.50    4.30
   1  16  -2   26.50    6.60
  -1  16   2   19.50    7.10
   1  16  -2   38.80    5.30
   0 -16  -2   65.19    8.50
   0 -16  -2   59.69    8.90
   0 -16   2   63.89   10.00
   0 -16   2   51.99    8.30
   0 -16  -2   57.49    8.50
   0 -16   2   61.39    7.30
   0  16   2   57.49    7.60
   0  16  -2   70.09   10.10
   0  16   2   91.19   11.70
  -1 -16  -2   51.59    8.40
  -1 -16  -2   63.09    8.60
   1 -16   2   58.99    9.50
   1 -16   2   52.79    7.10
  -1 -16  -2   60.19    7.70
   1  16   2   43.30    9.80
  -1  16  -2   66.69    7.60
  -1  16  -2   64.29    9.80
   1  16   2   61.39    7.50
   2 -16   2   44.10    6.60
  -2 -16  -2   60.99    7.50
   2 -16   2   57.19    9.70
  -2 -16  -2   54.99    8.50
   2  16   2   37.50    6.60
  -2  16  -2   52.39    8.90
   2  16   2   64.19   10.10
  -2  16  -2   69.29    7.30
   3 -16   2   29.60    7.20
  -3 -16  -2   39.10    5.70
  -3 -16  -2   25.60    5.90
   3 -16   2   16.70    4.20
  -3  16  -2   16.50    6.90
   3  16   2   25.50    5.00
  -3  16  -2   31.40    4.90
   4 -16   2    3.60    2.70
  -4 -16  -2    3.00    4.20
   4 -16   2    0.60    5.30
  -4 -16  -2    3.60    3.50
  -4  16  -2    4.80    6.30
   4  16   2    4.00    3.40
  -4  16  -2    2.10    3.10
  -5 -16  -2    0.60    4.30
   5 -16   2    0.80    2.90
   5 -16   2   -2.40    4.90
  -5 -16  -2    0.40    3.40
  -5  16  -2   -2.70    3.10
   5  16   2    8.10    4.00
  -5  16  -2    6.50    6.20
   6 -16   2   -0.30    5.40
  -6 -16  -2    5.30    4.60
  -6 -16  -2    2.00    3.80
   6 -16   2    2.40    3.10
   6  16   2    4.30    4.50
  -6  16  -2    1.70    3.40
  -6  16  -2   -3.00    7.20
   6  16   2    2.30    4.50
  -7 -16  -2    6.20    4.70
   7 -16   2   -2.10    3.40
   7 -16   2    7.80    5.60
  -7 -16  -2    2.90    3.90
  -7  16  -2    1.20    3.70
   7  16   2    6.70    5.20
  -7  16  -2   -1.90    7.80
   7  16   2    4.90    5.10
  -8 -16  -2   52.39    7.50
  -8 -16  -2   34.80    7.90
   8 -16   2   41.60    9.10
   8  16   2   48.80    8.30
  -8  16  -2   31.80   10.70
   8  16   2   41.90    8.40
  -9 -17   2   22.30    5.30
  -9 -17   2   16.60    5.20
   9 -17  -2   15.30    7.00
   9 -17  -2   21.40    5.70
  -9  17   2   18.60   10.40
   8 -17  -2    8.10    4.70
  -8 -17   2   13.10    4.60
  -8 -17   2   12.00    4.70
   8 -17  -2    9.90    6.10
   8  17  -2   12.90    5.00
   8  17  -2   17.70    7.40
  -8  17   2    2.10    8.40
  -7 -17   2    3.50    3.80
   7 -17  -2   -3.20    3.90
  -7 -17   2    1.50    4.00
   7 -17  -2   -0.80    5.50
   7  17  -2    7.80    4.10
  -7  17   2    3.60    8.10
   7  17  -2    4.40    4.00
  -6 -17   2    8.80    4.00
   6 -17  -2    1.80    3.80
   6 -17  -2    9.30    5.50
  -6 -17   2   -0.50    3.90
   6  17  -2    1.60    3.60
  -6  17   2    6.70    7.60
   6  17  -2    4.10    3.50
  -6  17   2    3.90    2.90
   5 -17  -2   13.20    5.70
  -5 -17   2    8.40    4.20
  -5 -17   2   12.60    3.90
  -5 -17   2   -2.50    5.90
   5 -17  -2    2.60    3.60
  -5  17   2    7.00    7.20
   5  17  -2    4.90    3.30
  -5  17   2    7.90    3.00
   5  17  -2    7.80    3.10
  -4 -17   2   15.30    4.60
  -4 -17   2   14.30    4.60
   4 -17  -2    8.20    5.70
   4 -17  -2   14.60    4.50
   4  17  -2   20.10    4.50
   4  17  -2   18.90    3.60
  -4  17   2   23.20    7.80
  -4  17   2   20.60    3.80
   3 -17  -2   57.99    7.40
  -3 -17   2   53.59    9.30
  -3 -17   2   50.69    7.10
  -3 -17   2   36.00    6.70
   3 -17  -2   36.20    8.20
  -3  17   2   44.80    6.30
  -3  17   2   52.99   10.20
   3  17  -2   63.09    7.40
  -2 -17   2   14.80    5.50
  -2 -17   2   20.70    7.10
  -2 -17   2   29.60    5.60
   2 -17  -2   23.30    6.70
   2 -17  -2   31.20    5.40
   2  17  -2   39.50    5.60
  -2  17   2   25.50    4.60
   2  17  -2   21.00    6.90
  -1 -17   2    6.80    3.30
   1 -17  -2    3.10    4.80
  -1 -17   2    9.90    6.70
   1 -17  -2    5.60    5.70
   1 -17  -2   -4.10    3.00
  -1 -17   2    3.30    4.10
   1  17  -2   18.60    6.70
   1  17  -2    0.80    2.90
  -1  17   2    6.30    3.10
  -1  17   2   -0.10    6.80
   0 -17  -2   83.69   10.00
   0 -17   2   77.69   10.50
   0 -17  -2   75.49   11.30
   0 -17   2   92.99   13.00
   0 -17  -2   83.39   11.30
   0 -17   2   78.29    9.40
   0  17   2   97.29    9.80
   0  17   2  103.89   13.60
   0  17  -2   79.79   12.00
   1 -17   2   30.70    7.70
  -1 -17  -2   30.30    5.80
   1 -17   2   22.10    4.70
  -1 -17  -2   19.40    6.50
   1  17   2   33.00    8.50
   1  17   2   33.60    5.70
  -1  17  -2   31.10    5.70
  -1  17  -2   26.90    7.70
   2 -17   2   56.19   10.20
  -2 -17  -2   52.79    7.70
   2 -17   2   55.09    7.30
  -2  17  -2   66.39   10.30
  -2  17  -2   63.49    8.40
   2  17   2   44.50    7.10
  -3 -17  -2   24.10    6.40
   3 -17   2   33.20    5.20
   3 -17   2   37.20    8.60
  -3 -17  -2   32.80    5.90
  -3  17  -2   42.10    5.50
  -3  17  -2   24.90    8.10
   3  17   2   27.30    5.90
   4 -17   2   13.90    7.00
  -4 -17  -2   10.00    5.10
  -4 -17  -2   10.90    4.50
   4 -17   2   13.30    3.90
   4  17   2   15.40    5.00
  -4  17  -2   11.40    7.80
   5 -17   2    1.90    6.30
   5 -17   2    0.60    3.30
  -5 -17  -2    4.80    4.70
  -5 -17  -2    1.10    4.00
   5  17   2    5.40    4.60
  -5  17  -2    0.90    7.70
  -5  17  -2   -4.30    3.10
  -6 -17  -2   -1.60    4.20
  -6 -17  -2    9.20    5.30
   6 -17   2    5.20    3.70
   6 -17   2   -2.60    6.40
  -6  17  -2    3.10    3.40
  -6  17  -2    5.30    8.30
   6  17   2   -5.40    5.00
  -7 -17  -2    4.00    4.80
   7 -17   2   -1.50    6.70
  -7 -17  -2    2.70    4.80
   7  17   2    2.70    5.50
  -7  17  -2   -0.10    9.30
   7 -18  -2   19.50    7.60
  -7 -18   2   31.90    6.20
  -7 -18   2   31.50    6.00
   7 -18  -2   21.00    5.80
   7  18  -2   30.70    6.30
  -7  18   2   20.70   10.30
  -6 -18   2   76.19    9.30
   6 -18  -2   70.19    9.20
   6 -18  -2   69.09   11.00
  -6 -18   2   50.99    8.30
  -6  18   2   63.89   12.50
  -6  18   2   65.69    8.60
   6  18  -2   72.79   10.00
  -5 -18   2   36.10    6.40
  -5 -18   2   31.20    6.10
   5 -18  -2   35.00    6.50
   5 -18  -2   34.70   11.50
  -5  18   2   49.30   10.70
   5  18  -2   38.10    6.40
  -5  18   2   34.30    5.50
   4 -18  -2   26.00    5.50
   4 -18  -2   28.20    7.70
  -4 -18   2   26.60    5.40
  -4 -18   2   24.30    5.70
  -4  18   2   19.20    4.50
   4  18  -2   26.20    5.10
  -4  18   2   35.80    9.50
  -3 -18   2   -1.50    7.00
   3 -18  -2   -2.90    6.40
  -3 -18   2   10.00    3.90
  -3 -18   2    3.90    4.60
   3 -18  -2    1.10    3.60
  -3  18   2    5.90    3.40
  -3  18   2   10.30    7.90
   3  18  -2    9.30    3.80
  -2 -18   2    6.80    3.90
  -2 -18   2    3.60    7.30
   2 -18  -2    4.70    3.70
  -2 -18   2    0.30    4.60
   2 -18  -2    6.40    6.50
   2 -18  -2    1.80    5.30
  -2  18   2    3.20    7.20
   2  18  -2   15.00    7.30
   2  18  -2    5.10    3.50
  -2  18   2    6.40    3.60
  -1 -18   2   35.10    6.70
  -1 -18   2   39.90    6.40
   1 -18  -2   26.00    9.10
   1 -18  -2   40.70    7.90
  -1 -18   2   40.80    9.40
   1 -18  -2   40.70    6.50
   1  18  -2   46.80    9.00
  -1  18   2   35.10    6.10
  -1  18   2   33.40    9.40
   1  18  -2   45.80    6.40
   0 -18   2   18.60    8.10
   0 -18   2   11.70    5.10
   0 -18  -2   11.30    4.20
   0 -18  -2    8.70    5.50
   0 -18   2    9.50    3.80
   0  18   2    4.00    7.40
   0  18  -2   12.80    4.00
   0  18   2   11.60    4.10
   0  18  -2    7.80    7.30
   1 -18   2   23.60    8.30
   1 -18   2   24.20    6.50
  -1 -18  -2   22.90    6.70
  -1 -18  -2   28.30    5.70
   1 -18   2   25.50    5.70
  -1  18  -2   30.50    5.20
   1  18   2   36.90    8.90
  -1  18  -2   15.70    7.90
   1  18   2   26.70    5.30
  -2 -18  -2   25.10    5.70
  -2 -18  -2   33.00    7.30
   2 -18   2   20.90    8.60
   2  18   2   21.90    5.50
  -2  18  -2   29.70    8.60
  -2  18  -2   32.80    5.20
   3 -18   2   12.50    7.70
  -3 -18  -2    3.60    5.20
   3 -18   2   10.40    3.80
  -3 -18  -2   14.70    4.90
   3  18   2    1.10    4.20
  -3  18  -2    9.20    3.60
  -4 -18  -2    2.10    4.30
  -4 -18  -2   -1.10    5.30
   4 -18   2    2.90    7.50
   4 -18   2    0.40    3.70
  -4  18  -2   -9.20    8.30
   4  18   2   11.50    4.70
  -4  18  -2    2.90    3.40
   5 -18   2   -1.70    7.10
   5 -18   2    7.90    4.10
  -5 -18  -2    3.00    5.30
  -5 -18  -2   14.70    6.40
  -5  18  -2   -9.10    9.00
  -5  18  -2    4.10    3.70
   4 -19  -2   53.49    7.70
  -4 -19   2   46.70    7.90
  -4 -19   2   38.70    7.00
   4 -19  -2   25.60    9.90
  -4  19   2   52.19    7.00
  -4  19   2   19.40   10.30
   4  19  -2   54.29    8.60
   3 -19  -2    2.60    7.90
   3 -19  -2    8.60    4.40
  -3 -19   2    8.30    5.60
   3 -19  -2    5.80    6.10
  -3 -19   2    6.80    4.40
  -3  19   2    7.20    4.10
  -3  19   2   12.00    9.00
   3  19  -2   14.70    4.40
   2 -19  -2    4.40    4.30
  -2 -19   2    5.30    4.40
  -2 -19   2    5.70    5.40
   2 -19  -2    2.60    5.70
  -2 -19   2   -1.80    8.70
  -2  19   2    0.30    3.80
   2  19  -2    0.60    3.60
  -2  19   2    9.20    8.30
  -1 -19   2   -3.70    3.80
  -1 -19   2   -4.80    8.30
   1 -19  -2   -2.00    5.60
   1 -19  -2    3.80    4.30
  -1 -19   2   -1.30    5.30
   1  19  -2    7.50    4.00
[truncated: 1,456,715 more chars]
